# Supplementary material for: Association between single nucleotide variants and severe chronic pain in older adult patients after lower extremity arthroplasty
Source: J Orthop Surg Res. 2023 Mar 9;18:184. doi: 10.1186/s13018-023-03683-y (PMC9999576; doi:10.1186/s13018-023-03683-y)
Supplement: Supplementary file 2 — Additional file 2. S2. IDs of SNP. [file 13018_2023_3683_MOESM2_ESM.xlsx]

## Sheet: Sheet1
ID	无痛0	无痛1	无痛2	有痛0	有痛1	有痛2	p
rs1001178	10	0	0	9	1	0	1
rs1002030787	10	0	0	9	1	0	1
rs10044879	10	0	0	8	2	0	0.474
rs10051838	10	0	0	7	3	0
rs1009726086	10	0	0	9	1	0	1
rs10134537	10	0	0	8	2	0	0.474
rs10134675	10	0	0	8	2	0	0.474
rs10139784	10	0	0	9	1	0	1
rs10141053	10	0	0	8	2	0	0.474
rs10152546	10	0	0	6	4	0
rs1017394038	10	0	0	9	1	0	1
rs10202670	10	0	0	8	2	0	0.474
rs1021569403	10	0	0	9	1	0
rs1021909561	10	0	0	9	1	0
rs1022466322	10	0	0	9	1	0
rs1022853537	10	0	0	9	1	0
rs1028375631	10	0	0	9	1	0
rs1028402722	10	0	0	9	1	0
rs1028915438	10	0	0	9	1	0
rs1031904	10	0	0	9	1	0
rs1033025049	10	0	0	9	1	0
rs10342	10	0	0	9	1	0
rs1034565857	10	0	0	9	1	0
rs10378	10	0	0	6	4	0
rs1038886442	10	0	0	9	1	0
rs10402812	10	0	0	8	2	0	0.474
rs10403008	10	0	0	7	3	0
rs1040904	10	0	0	9	1	0
rs10409962	10	0	0	6	4	0
rs1041281934	10	0	0	9	1	0
rs1042153	10	0	0	9	1	0
rs10425981	10	0	0	9	1	0
rs10426549	10	0	0	8	2	0	0.474
rs1043963	10	0	0	9	1	0
rs10441685	10	0	0	9	1	0
rs1044418	10	0	0	9	1	0
rs1044632915	10	0	0	9	1	0
rs1045223924	10	0	0	9	1	0
rs10459809	10	0	0	9	1	0
rs1046325825	10	0	0	9	1	0
rs1046668	10	0	0	7	2	1
rs1048167	10	0	0	9	1	0
rs10488532	10	0	0	8	2	0	0.474
rs10494843	10	0	0	9	1	0
rs1050428	10	0	0	7	3	0
rs1050450	10	0	0	6	4	0
rs1050561499	10	0	0	9	1	0
rs1050723	10	0	0	9	1	0
rs10512243	10	0	0	9	1	0
rs1052638	10	0	0	8	1	1
rs1053750729	10	0	0	9	1	0
rs1054968	10	0	0	9	1	0
rs1055603973	10	0	0	9	1	0
rs1057335	10	0	0	8	2	0
rs1057994	10	0	0	9	1	0
rs1058086	10	0	0	8	2	0	0.474
rs1058810	10	0	0	8	2	0	0.474
rs1061494	10	0	0	5	4	1
rs1062223	10	0	0	9	1	0
rs1062373	10	0	0	9	1	0
rs1065360	10	0	0	9	1	0
rs10768448	10	0	0	8	2	0	0.474
rs10768450	10	0	0	8	2	0	0.474
rs10821668	10	0	0	9	1	0
rs10825269	10	0	0	6	4	0
rs10828663	10	0	0	9	1	0
rs10830339	10	0	0	9	1	0
rs10830430	10	0	0	9	1	0
rs10883979	10	0	0	9	1	0
rs10889205	10	0	0	8	2	0	0.474
rs10962127	10	0	0	9	1	0
rs10999406	10	0	0	9	1	0
rs11024357	10	0	0	9	1	0
rs11024769	10	0	0	8	2	0	0.474
rs11050243	10	0	0	8	2	0	0.474
rs11056243	10	0	0	7	2	1
rs1106042	10	0	0	8	2	0
rs11062745	10	0	0	9	1	0
rs11077969	10	0	0	9	1	0
rs1108380	10	0	0	8	2	0
rs11109968	10	0	0	8	2	0
rs11109969	10	0	0	8	2	0
rs11120616	10	0	0	8	2	0
rs11122391	10	0	0	9	1	0
rs111349599	10	0	0	9	1	0
rs111493043	10	0	0	9	1	0
rs111524664	10	0	0	9	1	0
rs111544243	10	0	0	9	1	0
rs111565436	10	0	0	8	2	0
rs11156878	10	0	0	6	4	0
rs11164663	10	0	0	9	1	0
rs111660528	10	0	0	9	1	0
rs11170271	10	0	0	7	3	0
rs11170883	10	0	0	9	1	0
rs111715357	10	0	0	9	1	0
rs111739483	10	0	0	9	1	0
rs11174549	10	0	0	9	1	0
rs11177991	10	0	0	9	1	0
rs111796962	10	0	0	9	1	0
rs11187895	10	0	0	8	2	0
rs111973099	10	0	0	9	0	1
rs112005168	10	0	0	9	1	0
rs11200927	10	0	0	7	2	1
rs112011493	10	0	0	9	1	0
rs112076625	10	0	0	9	1	0
rs112310699	10	0	0	9	1	0
rs11231181	10	0	0	8	2	0
rs112323280	10	0	0	9	1	0
rs112337232	10	0	0	9	1	0
rs112382781	10	0	0	9	1	0
rs112404953	10	0	0	9	1	0
rs11248905	10	0	0	8	2	0
rs112531886	10	0	0	9	1	0
rs112605265	10	0	0	9	1	0
rs1126451	10	0	0	9	1	0
rs112645411	10	0	0	9	1	0
rs112743505	10	0	0	9	1	0
rs112771916	10	0	0	8	2	0
rs112785272	10	0	0	9	1	0
rs1127920	10	0	0	7	3	0
rs112818862	10	0	0	9	1	0
rs112859779	10	0	0	9	1	0
rs112917247	10	0	0	9	1	0
rs112952088	10	0	0	9	1	0
rs112979653	10	0	0	9	1	0
rs1130513	10	0	0	9	0	1
rs113083991	10	0	0	9	1	0
rs113138639	10	0	0	5	4	1
rs113146399	10	0	0	9	1	0
rs1131897	10	0	0	9	1	0
rs113191711	10	0	0	9	1	0
rs113337066	10	0	0	8	2	0
rs113355349	10	0	0	9	1	0
rs1133618	10	0	0	9	1	0
rs113689068	10	0	0	9	1	0
rs113710653	10	0	0	9	1	0
rs113811703	10	0	0	9	1	0
rs113995284	10	0	0	8	2	0
rs114010503	10	0	0	9	1	0
rs114065872	10	0	0	9	1	0
rs114080870	10	0	0	9	1	0
rs114093703	10	0	0	9	1	0
rs114131791	10	0	0	9	1	0
rs114151707	10	0	0	8	2	0
rs114201858	10	0	0	9	1	0
rs114223323	10	0	0	9	1	0
rs114307861	10	0	0	9	1	0
rs114335521	10	0	0	9	1	0
rs114357529	10	0	0	9	1	0
rs114373797	10	0	0	8	2	0
rs114383943	10	0	0	9	1	0
rs114399464	10	0	0	9	1	0
rs114404250	10	0	0	9	1	0
rs114487068	10	0	0	9	1	0
rs114500329	10	0	0	9	1	0
rs114521420	10	0	0	9	1	0
rs114580964	10	0	0	9	1	0
rs114596320	10	0	0	9	1	0
rs114602899	10	0	0	9	1	0
rs114641853	10	0	0	8	2	0
rs114656923	10	0	0	9	1	0
rs114768815	10	0	0	9	1	0
rs114778719	10	0	0	9	1	0
rs114800468	10	0	0	9	1	0
rs114802314	10	0	0	9	1	0
rs114802814	10	0	0	9	1	0
rs114823456	10	0	0	9	1	0
rs114861790	10	0	0	9	1	0
rs114892044	10	0	0	9	1	0
rs114902403	10	0	0	9	1	0
rs114977121	10	0	0	9	1	0
rs115004914	10	0	0	9	1	0
rs115008403	10	0	0	9	1	0
rs115013281	10	0	0	9	1	0
rs115093949	10	0	0	9	0	1
rs115094910	10	0	0	6	4	0
rs115121346	10	0	0	9	1	0
rs115175255	10	0	0	9	1	0
rs115263296	10	0	0	9	1	0
rs115279154	10	0	0	9	1	0
rs115279465	10	0	0	9	1	0
rs115363320	10	0	0	9	1	0
rs115365090	10	0	0	9	1	0
rs115367577	10	0	0	9	1	0
rs115370646	10	0	0	9	1	0
rs115380913	10	0	0	9	1	0
rs11538262	10	0	0	9	1	0
rs11538302	10	0	0	9	1	0
rs11538401	10	0	0	8	2	0
rs11539086	10	0	0	9	1	0
rs11542139	10	0	0	9	1	0
rs11544610	10	0	0	9	1	0
rs11546871	10	0	0	9	1	0
rs11547671	10	0	0	9	1	0
rs115497826	10	0	0	9	1	0
rs11550034	10	0	0	6	4	0
rs11551768	10	0	0	7	3	0
rs11552066	10	0	0	9	1	0
rs11552377	10	0	0	9	1	0
rs11552561	10	0	0	8	2	0
rs11552724	10	0	0	6	4	0
rs115534630	10	0	0	9	1	0
rs11553577	10	0	0	9	1	0
rs11554159	10	0	0	9	1	0
rs11555797	10	0	0	9	1	0
rs11556528	10	0	0	8	2	0
rs115586289	10	0	0	9	1	0
rs11558979	10	0	0	9	1	0
rs11559048	10	0	0	9	0	1
rs115591494	10	0	0	9	1	0
rs115597245	10	0	0	9	1	0
rs115600609	10	0	0	9	1	0
rs115634193	10	0	0	9	1	0
rs11568482	10	0	0	9	1	0
rs11568609	10	0	0	9	1	0
rs11568849	10	0	0	9	1	0
rs11572371	10	0	0	9	1	0
rs11573162	10	0	0	9	1	0
rs11575111	10	0	0	9	1	0
rs11575845	10	0	0	9	1	0
rs11575907	10	0	0	9	1	0
rs11575933	10	0	0	9	1	0
rs11575982	10	0	0	9	1	0
rs11581921	10	0	0	9	1	0
rs11583800	10	0	0	9	1	0
rs115880316	10	0	0	9	1	0
rs115919262	10	0	0	9	1	0
rs11593253	10	0	0	8	2	0
rs115942112	10	0	0	9	1	0
rs116026637	10	0	0	9	1	0
rs116051835	10	0	0	9	1	0
rs116065475	10	0	0	9	1	0
rs116129735	10	0	0	8	2	0
rs11618506	10	0	0	6	4	0
rs116202356	10	0	0	9	1	0
rs116238585	10	0	0	9	1	0
rs116286425	10	0	0	8	1	1
rs11629598	10	0	0	8	1	1
rs116334504	10	0	0	8	2	0
rs116360202	10	0	0	9	1	0
rs116412781	10	0	0	9	1	0
rs116425040	10	0	0	9	1	0
rs11642506	10	0	0	9	1	0
rs116455739	10	0	0	9	1	0
rs116469117	10	0	0	9	1	0
rs11648131	10	0	0	7	2	1
rs116505219	10	0	0	9	1	0
rs116537880	10	0	0	9	1	0
rs116562180	10	0	0	9	1	0
rs116617171	10	0	0	9	1	0
rs116625196	10	0	0	9	1	0
rs11665978	10	0	0	8	2	0
rs11666735	10	0	0	8	2	0
rs116693665	10	0	0	9	1	0
rs11670246	10	0	0	8	2	0
rs116706769	10	0	0	9	1	0
rs11673029	10	0	0	8	2	0
rs116742454	10	0	0	9	1	0
rs116753155	10	0	0	8	2	0
rs116754841	10	0	0	9	1	0
rs116774010	10	0	0	9	1	0
rs116782984	10	0	0	9	1	0
rs116783963	10	0	0	9	1	0
rs116796864	10	0	0	9	1	0
rs116804305	10	0	0	9	1	0
rs116821936	10	0	0	9	1	0
rs116840175	10	0	0	9	1	0
rs116867154	10	0	0	9	1	0
rs116871238	10	0	0	9	1	0
rs116876380	10	0	0	8	2	0
rs116878385	10	0	0	9	1	0
rs116882544	10	0	0	8	2	0
rs116890855	10	0	0	9	1	0
rs116894068	10	0	0	9	1	0
rs116899644	10	0	0	8	2	0
rs116901031	10	0	0	9	0	1
rs116901253	10	0	0	9	1	0
rs116903547	10	0	0	9	1	0
rs116904482	10	0	0	9	1	0
rs116911833	10	0	0	8	2	0
rs116928397	10	0	0	9	1	0
rs116937342	10	0	0	8	2	0
rs116952023	10	0	0	9	1	0
rs116961275	10	0	0	9	1	0
rs116969494	10	0	0	7	3	0
rs116983452	10	0	0	9	1	0
rs116986049	10	0	0	9	1	0
rs116991581	10	0	0	9	1	0
rs117000701	10	0	0	9	1	0
rs117005081	10	0	0	9	1	0
rs117011051	10	0	0	9	1	0
rs117013561	10	0	0	9	1	0
rs117013868	10	0	0	9	1	0
rs117022697	10	0	0	9	0	1
rs11702494	10	0	0	8	2	0
rs117043507	10	0	0	9	1	0
rs117046341	10	0	0	9	1	0
rs11705259	10	0	0	9	1	0
rs11705317	10	0	0	7	2	1
rs117054418	10	0	0	9	1	0
rs117060703	10	0	0	9	1	0
rs117092804	10	0	0	8	2	0
rs117106081	10	0	0	9	1	0
rs117111102	10	0	0	9	1	0
rs11711871	10	0	0	6	4	0
rs117119898	10	0	0	9	1	0
rs117123518	10	0	0	9	1	0
rs117131362	10	0	0	9	1	0
rs117132686	10	0	0	8	2	0
rs117137547	10	0	0	9	1	0
rs117138050	10	0	0	9	1	0
rs117141435	10	0	0	9	1	0
rs117142233	10	0	0	9	1	0
rs117147433	10	0	0	9	1	0
rs117149346	10	0	0	9	1	0
rs117164680	10	0	0	8	2	0
rs117169107	10	0	0	9	1	0
rs117169793	10	0	0	8	2	0
rs117179004	10	0	0	7	3	0
rs117184817	10	0	0	9	1	0
rs117189614	10	0	0	9	1	0
rs117203028	10	0	0	9	1	0
rs117204561	10	0	0	9	1	0
rs117220986	10	0	0	9	1	0
rs117228743	10	0	0	9	1	0
rs117260874	10	0	0	9	1	0
rs117262744	10	0	0	8	2	0
rs117277942	10	0	0	9	1	0
rs117298907	10	0	0	9	1	0
rs117303816	10	0	0	9	1	0
rs117338850	10	0	0	9	1	0
rs117340996	10	0	0	9	1	0
rs117352600	10	0	0	8	1	1
rs117371763	10	0	0	9	1	0
rs117375173	10	0	0	9	1	0
rs117379881	10	0	0	8	2	0
rs117397164	10	0	0	9	1	0
rs117400821	10	0	0	9	1	0
rs117401196	10	0	0	9	1	0
rs117409587	10	0	0	8	2	0
rs117412559	10	0	0	9	0	1
rs11742646	10	0	0	7	2	1
rs117437844	10	0	0	9	1	0
rs117455456	10	0	0	9	1	0
rs117461973	10	0	0	9	1	0
rs117477399	10	0	0	8	2	0
rs117478253	10	0	0	9	1	0
rs117506164	10	0	0	9	1	0
rs117520417	10	0	0	9	1	0
rs117523998	10	0	0	9	1	0
rs117524265	10	0	0	9	0	1
rs117525057	10	0	0	9	1	0
rs117527859	10	0	0	8	2	0
rs117555121	10	0	0	9	1	0
rs117555780	10	0	0	9	1	0
rs117559713	10	0	0	9	1	0
rs117560154	10	0	0	8	2	0
rs117564813	10	0	0	9	1	0
rs117586623	10	0	0	7	3	0
rs117607957	10	0	0	8	2	0
rs117610545	10	0	0	9	1	0
rs117612527	10	0	0	9	1	0
rs117613666	10	0	0	8	1	1
rs117617972	10	0	0	9	1	0
rs117618959	10	0	0	8	2	0
rs117636120	10	0	0	9	0	1
rs117646413	10	0	0	8	2	0
rs117649834	10	0	0	8	2	0
rs117659667	10	0	0	9	1	0
rs117665966	10	0	0	8	1	1
rs117668143	10	0	0	9	1	0
rs117671123	10	0	0	8	2	0
rs117676215	10	0	0	9	1	0
rs117679927	10	0	0	9	1	0
rs11768465	10	0	0	9	1	0
rs117687498	10	0	0	8	1	1
rs117705941	10	0	0	9	1	0
rs117720055	10	0	0	9	1	0
rs117724392	10	0	0	8	2	0
rs117729990	10	0	0	9	1	0
rs117748510	10	0	0	9	1	0
rs117766010	10	0	0	9	1	0
rs117771236	10	0	0	9	1	0
rs117776917	10	0	0	9	1	0
rs117782053	10	0	0	8	1	1
rs117789606	10	0	0	9	1	0
rs117800121	10	0	0	9	1	0
rs117830102	10	0	0	9	1	0
rs117839538	10	0	0	9	1	0
rs11784175	10	0	0	9	1	0
rs117845042	10	0	0	9	1	0
rs117850701	10	0	0	9	1	0
rs117857885	10	0	0	9	1	0
rs117858678	10	0	0	9	1	0
rs117866930	10	0	0	9	1	0
rs117872197	10	0	0	9	1	0
rs117880323	10	0	0	8	2	0
rs117884450	10	0	0	9	1	0
rs117896462	10	0	0	9	1	0
rs117897496	10	0	0	8	2	0
rs117903822	10	0	0	9	1	0
rs117908080	10	0	0	8	1	1
rs117916664	10	0	0	9	1	0
rs117923468	10	0	0	9	1	0
rs117936904	10	0	0	9	1	0
rs117937840	10	0	0	9	1	0
rs11795689	10	0	0	7	0	3
rs117969741	10	0	0	8	2	0
rs117984168	10	0	0	9	1	0
rs117995699	10	0	0	8	2	0
rs118016633	10	0	0	7	3	0
rs118023042	10	0	0	9	1	0
rs118031800	10	0	0	9	1	0
rs118032326	10	0	0	9	1	0
rs118046250	10	0	0	9	1	0
rs11808092	10	0	0	9	1	0
rs118083279	10	0	0	9	1	0
rs118109583	10	0	0	9	1	0
rs118113115	10	0	0	9	1	0
rs118113142	10	0	0	8	2	0
rs118113194	10	0	0	9	1	0
rs118147154	10	0	0	9	1	0
rs118154115	10	0	0	9	1	0
rs118154190	10	0	0	9	1	0
rs118160201	10	0	0	8	2	0
rs118160252	10	0	0	9	1	0
rs118171013	10	0	0	8	2	0
rs118174683	10	0	0	9	1	0
rs118190970	10	0	0	9	1	0
rs118191745	10	0	0	9	1	0
rs11835716	10	0	0	7	3	0
rs11854320	10	0	0	7	3	0
rs11867613	10	0	0	5	5	0
rs11879884	10	0	0	9	1	0
rs11887534	10	0	0	9	1	0
rs11906160	10	0	0	7	3	0
rs11937432	10	0	0	9	1	0
rs11944752	10	0	0	7	3	0
rs11971880	10	0	0	8	2	0
rs12027473	10	0	0	7	2	1
rs12037099	10	0	0	9	1	0
rs12039846	10	0	0	9	1	0
rs12042590	10	0	0	9	1	0
rs12067376	10	0	0	9	1	0
rs12150220	10	0	0	8	2	0
rs12170285	10	0	0	9	1	0
rs12170939	10	0	0	9	1	0
rs121907994	10	0	0	9	1	0
rs121908603	10	0	0	9	1	0
rs121913653	10	0	0	9	1	0
rs12197079	10	0	0	9	1	0
rs12205837	10	0	0	9	1	0
rs12206717	10	0	0	9	1	0
rs12262099	10	0	0	9	1	0
rs12267385	10	0	0	9	1	0
rs12271991	10	0	0	9	1	0
rs12291017	10	0	0	9	1	0
rs12305672	10	0	0	9	1	0
rs12364724	10	0	0	9	1	0
rs12372726	10	0	0	9	1	0
rs12411176	10	0	0	8	2	0
rs12417164	10	0	0	8	2	0
rs12419598	10	0	0	9	1	0
rs12422983	10	0	0	9	1	0
rs12441101	10	0	0	9	1	0
rs12441516	10	0	0	8	2	0
rs12450091	10	0	0	7	3	0
rs12459532	10	0	0	9	1	0
rs12460394	10	0	0	7	2	1
rs12462929	10	0	0	9	1	0
rs12468485	10	0	0	8	2	0
rs12478318	10	0	0	6	4	0
rs12483377	10	0	0	9	1	0
rs12491947	10	0	0	7	3	0
rs12520467	10	0	0	9	1	0
rs12549018	10	0	0	9	1	0
rs12565381	10	0	0	9	1	0
rs12568823	10	0	0	9	1	0
rs12569766	10	0	0	9	1	0
rs12578318	10	0	0	7	3	0
rs12587478	10	0	0	8	2	0
rs12596873	10	0	0	9	1	0
rs12606417	10	0	0	8	1	1
rs12606658	10	0	0	9	1	0
rs12610027	10	0	0	9	1	0
rs12611158	10	0	0	7	3	0
rs12619169	10	0	0	9	1	0
rs12634179	10	0	0	8	2	0
rs12671170	10	0	0	9	1	0
rs12673753	10	0	0	8	2	0
rs12686794	10	0	0	9	1	0
rs12718465	10	0	0	7	2	1
rs12723684	10	0	0	9	1	0
rs12731961	10	0	0	9	1	0
rs12750774	10	0	0	8	2	0
rs12766884	10	0	0	9	1	0
rs12887189	10	0	0	8	1	1
rs12907567	10	0	0	8	1	1
rs12927214	10	0	0	9	1	0
rs12937557	10	0	0	9	1	0
rs12978900	10	0	0	8	2	0
rs12993599	10	0	0	7	3	0
rs13060627	10	0	0	7	3	0
rs13068038	10	0	0	6	4	0
rs13070515	10	0	0	7	3	0
rs13077498	10	0	0	6	4	0
rs13125262	10	0	0	9	1	0
rs13131525	10	0	0	9	1	0
rs13181	10	0	0	8	2	0
rs13207595	10	0	0	9	1	0
rs1322254	10	0	0	9	1	0
rs13267180	10	0	0	8	2	0
rs13268757	10	0	0	9	1	0
rs13305979	10	0	0	9	1	0
rs13306087	10	0	0	9	1	0
rs13306198	10	0	0	8	2	0
rs13306364	10	0	0	8	1	1
rs13306395	10	0	0	9	0	1
rs13306487	10	0	0	8	1	1
rs13334190	10	0	0	9	1	0
rs13336129	10	0	0	8	2	0
rs13339342	10	0	0	9	1	0
rs13357554	10	0	0	9	1	0
rs13419020	10	0	0	9	1	0
rs13440581	10	0	0	9	1	0
rs1345092	10	0	0	9	1	0
rs13508	10	0	0	7	3	0
rs137731	10	0	0	9	1	0
rs137794	10	0	0	9	1	0
rs137853916	10	0	0	9	1	0
rs137855415	10	0	0	9	1	0
rs137868226	10	0	0	9	1	0
rs137874988	10	0	0	9	1	0
rs137880283	10	0	0	9	1	0
rs137902882	10	0	0	9	1	0
rs137923285	10	0	0	9	1	0
rs137929196	10	0	0	8	2	0
rs137937502	10	0	0	9	1	0
rs137989709	10	0	0	9	1	0
rs137996925	10	0	0	9	1	0
rs138000709	10	0	0	9	1	0
rs138001522	10	0	0	9	1	0
rs138004803	10	0	0	9	1	0
rs138012549	10	0	0	9	1	0
rs138021555	10	0	0	9	1	0
rs138068340	10	0	0	9	1	0
rs138081265	10	0	0	9	1	0
rs138097862	10	0	0	9	1	0
rs138130158	10	0	0	9	1	0
rs138147953	10	0	0	9	1	0
rs138149353	10	0	0	9	1	0
rs138150965	10	0	0	8	2	0
rs138154222	10	0	0	9	1	0
rs138178131	10	0	0	7	2	1
rs138208452	10	0	0	9	1	0
rs138226564	10	0	0	9	1	0
rs138267500	10	0	0	9	1	0
rs138269435	10	0	0	9	1	0
rs138280233	10	0	0	9	1	0
rs138288245	10	0	0	9	1	0
rs138296787	10	0	0	9	1	0
rs138317624	10	0	0	9	1	0
rs138328197	10	0	0	9	1	0
rs138333675	10	0	0	9	1	0
rs138360703	10	0	0	8	2	0
rs138373532	10	0	0	8	2	0
rs138387718	10	0	0	9	1	0
rs138405027	10	0	0	9	1	0
rs138418543	10	0	0	8	2	0
rs138422574	10	0	0	9	1	0
rs138426509	10	0	0	9	1	0
rs138440338	10	0	0	9	1	0
rs138459146	10	0	0	9	1	0
rs138464688	10	0	0	8	1	1
rs138486283	10	0	0	9	1	0
rs138489010	10	0	0	9	1	0
rs138511448	10	0	0	9	1	0
rs138532095	10	0	0	9	1	0
rs138577661	10	0	0	9	1	0
rs138614800	10	0	0	9	0	1
rs138620921	10	0	0	9	1	0
rs138645302	10	0	0	9	1	0
rs138660605	10	0	0	9	1	0
rs138672759	10	0	0	9	1	0
rs138681270	10	0	0	9	1	0
rs138700841	10	0	0	9	1	0
rs138701007	10	0	0	9	1	0
rs138739444	10	0	0	9	1	0
rs138759971	10	0	0	9	1	0
rs138812612	10	0	0	9	1	0
rs138813434	10	0	0	9	1	0
rs138817062	10	0	0	9	1	0
rs138821993	10	0	0	9	1	0
rs138834355	10	0	0	9	1	0
rs138843816	10	0	0	9	1	0
rs138850820	10	0	0	9	1	0
rs138864377	10	0	0	9	1	0
rs138867796	10	0	0	9	1	0
rs138878442	10	0	0	9	1	0
rs138907360	10	0	0	9	1	0
rs138921247	10	0	0	9	1	0
rs138933930	10	0	0	9	1	0
rs138936351	10	0	0	9	1	0
rs138942689	10	0	0	9	1	0
rs138963899	10	0	0	9	1	0
rs138965997	10	0	0	9	1	0
rs138980029	10	0	0	9	1	0
rs139010618	10	0	0	9	1	0
rs139014529	10	0	0	9	1	0
rs139020313	10	0	0	9	1	0
rs139057187	10	0	0	9	1	0
rs139115587	10	0	0	9	1	0
rs139116684	10	0	0	9	1	0
rs139133782	10	0	0	9	1	0
rs139176068	10	0	0	9	1	0
rs139217686	10	0	0	9	1	0
rs139222739	10	0	0	9	1	0
rs139223635	10	0	0	9	1	0
rs139223913	10	0	0	8	2	0
rs139232639	10	0	0	8	2	0
rs139279676	10	0	0	9	1	0
rs139308557	10	0	0	9	1	0
rs139319889	10	0	0	9	1	0
rs139342835	10	0	0	9	1	0
rs139346902	10	0	0	9	1	0
rs139364869	10	0	0	9	1	0
rs139382620	10	0	0	9	1	0
rs139387396	10	0	0	9	1	0
rs139389579	10	0	0	9	0	1
rs139450496	10	0	0	9	1	0
rs139478067	10	0	0	9	1	0
rs139484838	10	0	0	8	2	0
rs13949	10	0	0	9	1	0
rs139495686	10	0	0	9	1	0
rs139504758	10	0	0	9	1	0
rs139528439	10	0	0	9	1	0
rs139557548	10	0	0	9	1	0
rs139578350	10	0	0	9	1	0
rs139658049	10	0	0	9	1	0
rs139669465	10	0	0	9	1	0
rs139674900	10	0	0	9	1	0
rs139686326	10	0	0	9	1	0
rs139687172	10	0	0	9	1	0
rs139723190	10	0	0	9	1	0
rs139741858	10	0	0	9	1	0
rs139749355	10	0	0	9	1	0
rs139812230	10	0	0	9	1	0
rs139813458	10	0	0	9	1	0
rs139814895	10	0	0	9	1	0
rs139828265	10	0	0	9	1	0
rs139870667	10	0	0	9	1	0
rs139873139	10	0	0	9	1	0
rs139885188	10	0	0	7	3	0
rs139895527	10	0	0	9	1	0
rs139935420	10	0	0	9	1	0
rs139938131	10	0	0	9	1	0
rs139939061	10	0	0	9	1	0
rs139993005	10	0	0	9	1	0
rs139997243	10	0	0	9	1	0
rs140030018	10	0	0	9	1	0
rs140037074	10	0	0	9	1	0
rs140040145	10	0	0	9	1	0
rs14005	10	0	0	9	1	0
rs140052862	10	0	0	9	1	0
rs140067079	10	0	0	9	1	0
rs140072705	10	0	0	9	1	0
rs140082598	10	0	0	9	1	0
rs140090745	10	0	0	9	1	0
rs140118386	10	0	0	9	1	0
rs140120230	10	0	0	8	2	0
rs140148764	10	0	0	8	2	0
rs140155978	10	0	0	9	1	0
rs140161612	10	0	0	9	1	0
rs140175129	10	0	0	9	1	0
rs140193391	10	0	0	8	2	0
rs140227601	10	0	0	9	1	0
rs140234136	10	0	0	9	1	0
rs140235057	10	0	0	9	1	0
rs140237295	10	0	0	9	1	0
rs140264686	10	0	0	9	1	0
rs140272734	10	0	0	9	1	0
rs140283803	10	0	0	9	1	0
rs140294777	10	0	0	9	1	0
rs140327039	10	0	0	8	2	0
rs140327368	10	0	0	9	1	0
rs140367312	10	0	0	9	1	0
rs140370418	10	0	0	9	1	0
rs140373011	10	0	0	9	1	0
rs140378780	10	0	0	9	1	0
rs140387622	10	0	0	7	3	0
rs140395337	10	0	0	9	1	0
rs140438385	10	0	0	9	1	0
rs140441570	10	0	0	9	1	0
rs140441722	10	0	0	9	1	0
rs140445206	10	0	0	9	1	0
rs140447805	10	0	0	9	1	0
rs140449886	10	0	0	9	1	0
rs140536552	10	0	0	9	1	0
rs140561689	10	0	0	9	1	0
rs140572750	10	0	0	9	1	0
rs140574233	10	0	0	9	1	0
rs140611870	10	0	0	9	1	0
rs140612122	10	0	0	9	1	0
rs140618662	10	0	0	9	1	0
rs140625947	10	0	0	9	1	0
rs140628632	10	0	0	9	1	0
rs140640589	10	0	0	9	1	0
rs140643766	10	0	0	9	1	0
rs140668104	10	0	0	9	1	0
rs140688880	10	0	0	9	1	0
rs140697419	10	0	0	9	1	0
rs140703637	10	0	0	9	1	0
rs140709606	10	0	0	9	1	0
rs140735812	10	0	0	9	1	0
rs140760239	10	0	0	9	1	0
rs140774879	10	0	0	9	1	0
rs140786088	10	0	0	9	1	0
rs140817689	10	0	0	9	1	0
rs140827311	10	0	0	9	1	0
rs140827661	10	0	0	9	1	0
rs140828073	10	0	0	9	1	0
rs140843177	10	0	0	9	1	0
rs140889768	10	0	0	9	1	0
rs140920850	10	0	0	9	1	0
rs140930246	10	0	0	9	1	0
rs140941189	10	0	0	9	1	0
rs140959397	10	0	0	9	1	0
rs140968262	10	0	0	9	1	0
rs140997444	10	0	0	9	1	0
rs141015719	10	0	0	9	1	0
rs141057075	10	0	0	9	1	0
rs141058087	10	0	0	9	1	0
rs141106898	10	0	0	9	1	0
rs141142182	10	0	0	9	1	0
rs141168994	10	0	0	9	1	0
rs141192000	10	0	0	9	1	0
rs141195581	10	0	0	9	1	0
rs141233283	10	0	0	9	1	0
rs141236309	10	0	0	9	1	0
rs141244035	10	0	0	9	1	0
rs141291583	10	0	0	8	2	0
rs141316868	10	0	0	9	1	0
rs141367067	10	0	0	9	1	0
rs141382362	10	0	0	9	1	0
rs141400758	10	0	0	9	1	0
rs141415697	10	0	0	9	1	0
rs141418355	10	0	0	9	1	0
rs141430703	10	0	0	9	1	0
rs141437613	10	0	0	9	1	0
rs141474045	10	0	0	9	1	0
rs141509078	10	0	0	9	1	0
rs141560947	10	0	0	9	1	0
rs141562079	10	0	0	9	1	0
rs141567347	10	0	0	8	2	0
rs141605519	10	0	0	9	1	0
rs141617781	10	0	0	9	1	0
rs141625803	10	0	0	7	3	0
rs141631682	10	0	0	9	1	0
rs141637413	10	0	0	9	1	0
rs141641049	10	0	0	9	0	1
rs141642623	10	0	0	9	1	0
rs141645580	10	0	0	9	1	0
rs141646102	10	0	0	9	1	0
rs141648004	10	0	0	7	3	0
rs141649812	10	0	0	9	1	0
rs141653894	10	0	0	9	1	0
rs141667917	10	0	0	9	1	0
rs141680917	10	0	0	9	1	0
rs141682102	10	0	0	9	1	0
rs141732375	10	0	0	9	1	0
rs141732552	10	0	0	9	1	0
rs141736258	10	0	0	9	1	0
rs141759859	10	0	0	8	2	0
rs141763307	10	0	0	9	1	0
rs141777783	10	0	0	9	0	1
rs141785453	10	0	0	8	2	0
rs141802660	10	0	0	9	1	0
rs141803746	10	0	0	9	1	0
rs141811421	10	0	0	9	1	0
rs141811441	10	0	0	9	1	0
rs141817885	10	0	0	9	1	0
rs141822984	10	0	0	9	1	0
rs141830432	10	0	0	9	0	1
rs141841883	10	0	0	9	1	0
rs141854321	10	0	0	9	1	0
rs141856351	10	0	0	9	1	0
rs141857063	10	0	0	9	1	0
rs141865220	10	0	0	9	1	0
rs141885014	10	0	0	9	1	0
rs141902603	10	0	0	9	0	1
rs141960857	10	0	0	9	1	0
rs141984585	10	0	0	9	1	0
rs141996636	10	0	0	9	1	0
rs142055364	10	0	0	9	1	0
rs142101505	10	0	0	9	1	0
rs142107755	10	0	0	8	2	0
rs142107812	10	0	0	9	1	0
rs142128542	10	0	0	9	1	0
rs142136016	10	0	0	9	1	0
rs142138590	10	0	0	9	1	0
rs142146785	10	0	0	9	1	0
rs142162541	10	0	0	9	1	0
rs142170838	10	0	0	9	1	0
rs142179458	10	0	0	9	1	0
rs142185185	10	0	0	9	1	0
rs142220741	10	0	0	9	1	0
rs142233028	10	0	0	9	1	0
rs142240686	10	0	0	9	1	0
rs142267469	10	0	0	9	1	0
rs142298171	10	0	0	9	1	0
rs142301135	10	0	0	9	1	0
rs142350678	10	0	0	9	1	0
rs142354668	10	0	0	9	1	0
rs142379218	10	0	0	9	1	0
rs142425806	10	0	0	9	1	0
rs142430695	10	0	0	8	2	0
rs142434823	10	0	0	9	1	0
rs142444703	10	0	0	9	1	0
rs142452879	10	0	0	9	1	0
rs142453721	10	0	0	9	1	0
rs142455549	10	0	0	9	1	0
rs142470903	10	0	0	8	2	0
rs142503713	10	0	0	9	1	0
rs142507813	10	0	0	9	1	0
rs14251	10	0	0	7	2	1
rs142514431	10	0	0	9	1	0
rs142529799	10	0	0	9	1	0
rs142532761	10	0	0	9	1	0
rs142536729	10	0	0	9	1	0
rs142542935	10	0	0	9	1	0
rs142546832	10	0	0	8	2	0
rs142552983	10	0	0	9	1	0
rs142556971	10	0	0	9	1	0
rs142580477	10	0	0	9	1	0
rs142592180	10	0	0	9	1	0
rs142595009	10	0	0	9	1	0
rs142607117	10	0	0	8	2	0
rs142610954	10	0	0	9	1	0
rs142635726	10	0	0	9	1	0
rs142639349	10	0	0	9	1	0
rs142642959	10	0	0	9	1	0
rs142643091	10	0	0	9	1	0
rs142651446	10	0	0	9	1	0
rs142677234	10	0	0	9	1	0
rs142694269	10	0	0	9	1	0
rs142719069	10	0	0	9	1	0
rs142751159	10	0	0	9	1	0
rs142759682	10	0	0	9	1	0
rs142765925	10	0	0	9	1	0
rs142771631	10	0	0	9	1	0
rs142827497	10	0	0	9	1	0
rs142853011	10	0	0	9	1	0
rs142854953	10	0	0	8	2	0
rs142864152	10	0	0	9	1	0
rs142881943	10	0	0	9	1	0
rs142892784	10	0	0	9	1	0
rs142932677	10	0	0	9	1	0
rs142933317	10	0	0	9	1	0
rs142933486	10	0	0	9	1	0
rs142933706	10	0	0	9	1	0
rs142936402	10	0	0	8	2	0
rs142940013	10	0	0	9	1	0
rs143003767	10	0	0	9	1	0
rs143022130	10	0	0	9	1	0
rs143031135	10	0	0	9	1	0
rs143033805	10	0	0	9	1	0
rs143041270	10	0	0	9	1	0
rs143051215	10	0	0	9	1	0
rs143078977	10	0	0	9	1	0
rs143088345	10	0	0	9	1	0
rs143120145	10	0	0	9	1	0
rs143121480	10	0	0	8	2	0
rs143172831	10	0	0	9	1	0
rs143180658	10	0	0	9	1	0
rs143204089	10	0	0	8	2	0
rs143208167	10	0	0	9	1	0
rs143248552	10	0	0	9	1	0
rs143255979	10	0	0	9	1	0
rs143263598	10	0	0	9	1	0
rs143290812	10	0	0	9	1	0
rs1433083	10	0	0	9	1	0
rs143311630	10	0	0	9	1	0
rs143326198	10	0	0	9	1	0
rs143332176	10	0	0	9	1	0
rs143341334	10	0	0	9	1	0
rs143366962	10	0	0	9	1	0
rs143369045	10	0	0	9	1	0
rs143390591	10	0	0	9	1	0
rs143410330	10	0	0	9	1	0
rs143444882	10	0	0	9	1	0
rs143452464	10	0	0	9	1	0
rs143453709	10	0	0	9	1	0
rs143462461	10	0	0	8	2	0
rs143499441	10	0	0	9	1	0
rs143506382	10	0	0	9	1	0
rs143524941	10	0	0	9	1	0
rs143538754	10	0	0	9	1	0
rs143558800	10	0	0	9	1	0
rs143590446	10	0	0	9	1	0
rs143602983	10	0	0	9	1	0
rs14362	10	0	0	9	1	0
rs143641621	10	0	0	9	1	0
rs143660467	10	0	0	9	1	0
rs143680639	10	0	0	9	1	0
rs143695335	10	0	0	8	2	0
rs143718199	10	0	0	9	1	0
rs143724166	10	0	0	9	1	0
rs143752511	10	0	0	9	1	0
rs14378	10	0	0	9	1	0
rs143780724	10	0	0	6	4	0
rs143784778	10	0	0	9	1	0
rs143790069	10	0	0	8	2	0
rs143808869	10	0	0	9	1	0
rs143828675	10	0	0	9	1	0
rs143873873	10	0	0	9	1	0
rs143895650	10	0	0	9	1	0
rs143900928	10	0	0	9	1	0
rs143908070	10	0	0	8	2	0
rs143920039	10	0	0	9	1	0
rs143920315	10	0	0	9	1	0
rs143923424	10	0	0	9	1	0
rs143924906	10	0	0	9	1	0
rs143973489	10	0	0	9	1	0
rs143981268	10	0	0	9	1	0
rs143986145	10	0	0	9	1	0
rs143989805	10	0	0	9	1	0
rs143996428	10	0	0	9	1	0
rs144022954	10	0	0	9	1	0
rs144034570	10	0	0	9	1	0
rs144038841	10	0	0	8	2	0
rs144054131	10	0	0	9	1	0
rs144055440	10	0	0	9	1	0
rs144062030	10	0	0	8	2	0
rs144093062	10	0	0	9	1	0
rs144099135	10	0	0	9	1	0
rs144120960	10	0	0	9	1	0
rs144124621	10	0	0	9	1	0
rs144146961	10	0	0	9	1	0
rs144153064	10	0	0	9	1	0
rs144190241	10	0	0	9	1	0
rs144200280	10	0	0	9	1	0
rs144229618	10	0	0	9	1	0
rs144260918	10	0	0	9	1	0
rs144284647	10	0	0	9	1	0
rs144285622	10	0	0	9	1	0
rs144291562	10	0	0	9	1	0
rs144317206	10	0	0	9	1	0
rs144324257	10	0	0	8	2	0
rs144337339	10	0	0	9	1	0
rs144337666	10	0	0	9	1	0
rs144345127	10	0	0	9	1	0
rs144352678	10	0	0	9	1	0
rs144353604	10	0	0	9	1	0
rs144355101	10	0	0	9	1	0
rs144362881	10	0	0	9	1	0
rs144372265	10	0	0	9	1	0
rs144390511	10	0	0	8	2	0
rs144392417	10	0	0	9	1	0
rs144406058	10	0	0	9	1	0
rs144406308	10	0	0	9	1	0
rs144415744	10	0	0	9	1	0
rs144430026	10	0	0	9	1	0
rs144443274	10	0	0	8	2	0
rs144471433	10	0	0	9	1	0
rs144479289	10	0	0	9	1	0
rs144489236	10	0	0	9	1	0
rs144514630	10	0	0	9	1	0
rs144526386	10	0	0	9	1	0
rs144528596	10	0	0	9	1	0
rs144565360	10	0	0	9	1	0
rs144574658	10	0	0	9	1	0
rs144576556	10	0	0	9	1	0
rs144581330	10	0	0	9	1	0
rs144594699	10	0	0	9	1	0
rs144604997	10	0	0	9	1	0
rs144622692	10	0	0	9	1	0
rs144623440	10	0	0	9	1	0
rs144637093	10	0	0	9	1	0
rs144648182	10	0	0	9	1	0
rs144651672	10	0	0	9	1	0
rs144659891	10	0	0	9	1	0
rs144671392	10	0	0	9	1	0
rs144703991	10	0	0	9	1	0
rs144707881	10	0	0	9	1	0
rs144713814	10	0	0	9	1	0
rs144738019	10	0	0	9	1	0
rs144746100	10	0	0	9	1	0
rs144773749	10	0	0	8	2	0
rs144797498	10	0	0	9	1	0
rs144802055	10	0	0	9	1	0
rs144835358	10	0	0	9	1	0
rs144847588	10	0	0	9	1	0
rs144849116	10	0	0	9	1	0
rs144850333	10	0	0	9	1	0
rs144881915	10	0	0	9	1	0
rs144888138	10	0	0	9	1	0
rs144896315	10	0	0	9	1	0
rs144903442	10	0	0	9	1	0
rs144938364	10	0	0	9	1	0
rs144941254	10	0	0	9	1	0
rs144973782	10	0	0	9	1	0
rs144994343	10	0	0	9	0	1
rs145005726	10	0	0	9	1	0
rs145036301	10	0	0	9	1	0
rs145041511	10	0	0	9	1	0
rs145045986	10	0	0	9	1	0
rs145065748	10	0	0	9	1	0
rs145067241	10	0	0	9	1	0
rs145067962	10	0	0	9	1	0
rs145068043	10	0	0	9	1	0
rs145069572	10	0	0	8	2	0
rs145112624	10	0	0	9	1	0
rs145115573	10	0	0	9	1	0
rs145132632	10	0	0	9	1	0
rs145141779	10	0	0	9	1	0
rs145144886	10	0	0	9	1	0
rs145145983	10	0	0	9	1	0
rs145150447	10	0	0	8	2	0
rs145168154	10	0	0	9	1	0
rs145168896	10	0	0	9	1	0
rs145196437	10	0	0	9	1	0
rs145204580	10	0	0	9	1	0
rs145218311	10	0	0	9	1	0
rs145224729	10	0	0	9	1	0
rs145254502	10	0	0	8	2	0
rs145274175	10	0	0	9	1	0
rs145291543	10	0	0	9	1	0
rs145296701	10	0	0	9	1	0
rs145312139	10	0	0	9	1	0
rs145312899	10	0	0	9	1	0
rs145316149	10	0	0	9	1	0
rs145324793	10	0	0	9	1	0
rs145340142	10	0	0	9	1	0
rs145346250	10	0	0	9	1	0
rs145349678	10	0	0	8	2	0
rs145355467	10	0	0	9	1	0
rs145355767	10	0	0	9	1	0
rs145373249	10	0	0	9	1	0
rs145374370	10	0	0	9	1	0
rs145386958	10	0	0	9	1	0
rs145394428	10	0	0	9	1	0
rs145431393	10	0	0	9	0	1
rs145495950	10	0	0	9	1	0
rs145504188	10	0	0	9	1	0
rs145532951	10	0	0	9	1	0
rs145536558	10	0	0	9	1	0
rs145546138	10	0	0	8	2	0
rs145552628	10	0	0	9	1	0
rs145587315	10	0	0	9	1	0
rs145601577	10	0	0	9	1	0
rs145623213	10	0	0	9	1	0
rs145639548	10	0	0	9	1	0
rs145648974	10	0	0	9	1	0
rs145672238	10	0	0	8	2	0
rs145699167	10	0	0	9	1	0
rs145708986	10	0	0	9	1	0
rs145716748	10	0	0	9	1	0
rs145724462	10	0	0	9	1	0
rs145726035	10	0	0	9	1	0
rs145726868	10	0	0	9	1	0
rs145731729	10	0	0	9	1	0
rs145732243	10	0	0	9	1	0
rs145740483	10	0	0	9	1	0
rs145777693	10	0	0	9	1	0
rs145782809	10	0	0	9	1	0
rs145786485	10	0	0	9	1	0
rs145814348	10	0	0	9	1	0
rs145825874	10	0	0	9	1	0
rs145867435	10	0	0	9	1	0
rs145871512	10	0	0	9	1	0
rs145872263	10	0	0	9	1	0
rs145881217	10	0	0	9	1	0
rs145963867	10	0	0	9	1	0
rs145971597	10	0	0	9	1	0
rs145971751	10	0	0	9	1	0
rs145981734	10	0	0	9	1	0
rs146004268	10	0	0	9	1	0
rs146005479	10	0	0	9	1	0
rs146022217	10	0	0	8	2	0
rs146039478	10	0	0	9	1	0
rs146082990	10	0	0	9	1	0
rs146108433	10	0	0	8	2	0
rs146109722	10	0	0	9	1	0
rs146117325	10	0	0	9	1	0
rs146121361	10	0	0	9	1	0
rs146126391	10	0	0	9	1	0
rs146128753	10	0	0	8	2	0
rs146142634	10	0	0	9	1	0
rs146153982	10	0	0	9	1	0
rs146157052	10	0	0	9	1	0
rs146176618	10	0	0	9	1	0
rs146182213	10	0	0	9	1	0
rs146192357	10	0	0	9	1	0
rs146227896	10	0	0	9	1	0
rs146251380	10	0	0	9	1	0
rs146269725	10	0	0	9	1	0
rs146272139	10	0	0	8	2	0
rs146286491	10	0	0	9	1	0
rs146304558	10	0	0	9	1	0
rs146310440	10	0	0	8	2	0
rs146315738	10	0	0	9	1	0
rs146329203	10	0	0	9	1	0
rs146352658	10	0	0	9	1	0
rs146354908	10	0	0	9	1	0
rs146395464	10	0	0	9	1	0
rs146398103	10	0	0	8	2	0
rs146424388	10	0	0	9	1	0
rs146437481	10	0	0	9	1	0
rs146513003	10	0	0	9	1	0
rs146551570	10	0	0	9	1	0
rs146608925	10	0	0	8	2	0
rs146610677	10	0	0	9	1	0
rs146627387	10	0	0	9	1	0
rs146746341	10	0	0	9	1	0
rs146749118	10	0	0	9	1	0
rs146752751	10	0	0	9	1	0
rs146760170	10	0	0	9	1	0
rs146769097	10	0	0	9	1	0
rs146849599	10	0	0	9	1	0
rs146869637	10	0	0	8	2	0
rs146881270	10	0	0	8	2	0
rs146934333	10	0	0	9	1	0
rs146946588	10	0	0	9	1	0
rs146951254	10	0	0	9	0	1
rs146976196	10	0	0	9	1	0
rs146990608	10	0	0	9	1	0
rs147004858	10	0	0	9	1	0
rs147036704	10	0	0	9	1	0
rs147041732	10	0	0	9	1	0
rs147044200	10	0	0	9	1	0
rs147046649	10	0	0	8	2	0
rs147072705	10	0	0	9	1	0
rs147103878	10	0	0	6	4	0
rs147137710	10	0	0	9	1	0
rs147159176	10	0	0	9	1	0
rs147160209	10	0	0	9	1	0
rs147162054	10	0	0	9	1	0
rs147211854	10	0	0	9	1	0
rs147232297	10	0	0	9	1	0
rs147253539	10	0	0	9	1	0
rs147255549	10	0	0	9	1	0
rs147260303	10	0	0	9	1	0
rs147319341	10	0	0	9	1	0
rs147336539	10	0	0	9	1	0
rs147338699	10	0	0	9	1	0
rs147339647	10	0	0	9	1	0
rs147339915	10	0	0	9	1	0
rs147346094	10	0	0	9	1	0
rs147391627	10	0	0	9	1	0
rs147414271	10	0	0	9	1	0
rs147451628	10	0	0	9	1	0
rs147454389	10	0	0	9	1	0
rs147488061	10	0	0	9	1	0
rs147504959	10	0	0	9	1	0
rs147508531	10	0	0	9	1	0
rs147523411	10	0	0	9	1	0
rs147526168	10	0	0	9	1	0
rs147545257	10	0	0	9	1	0
rs147554220	10	0	0	9	1	0
rs147572059	10	0	0	9	1	0
rs147618108	10	0	0	9	0	1
rs147646315	10	0	0	9	1	0
rs147650341	10	0	0	9	1	0
rs147653729	10	0	0	9	1	0
rs147684628	10	0	0	9	1	0
rs147688509	10	0	0	9	1	0
rs147695757	10	0	0	9	1	0
rs147700251	10	0	0	9	1	0
rs147713533	10	0	0	9	1	0
rs147735206	10	0	0	9	1	0
rs147777855	10	0	0	9	1	0
rs147792476	10	0	0	9	1	0
rs147797181	10	0	0	9	1	0
rs147810145	10	0	0	9	1	0
rs147813944	10	0	0	9	1	0
rs147903850	10	0	0	9	1	0
rs147907707	10	0	0	9	1	0
rs147952077	10	0	0	9	1	0
rs147977667	10	0	0	9	1	0
rs147979753	10	0	0	9	1	0
rs148003347	10	0	0	8	2	0
rs148026608	10	0	0	9	1	0
rs148047600	10	0	0	9	1	0
rs148053646	10	0	0	9	1	0
rs148108557	10	0	0	9	1	0
rs148112558	10	0	0	9	1	0
rs148135241	10	0	0	9	1	0
rs148160411	10	0	0	9	1	0
rs148162012	10	0	0	9	1	0
rs148162840	10	0	0	9	1	0
rs148172787	10	0	0	9	1	0
rs148181675	10	0	0	9	1	0
rs148246073	10	0	0	9	1	0
rs148268672	10	0	0	9	0	1
rs148270536	10	0	0	9	1	0
rs148314941	10	0	0	9	1	0
rs148334494	10	0	0	9	1	0
rs148346043	10	0	0	9	1	0
rs148353512	10	0	0	8	2	0
rs148354281	10	0	0	9	1	0
rs148358323	10	0	0	9	1	0
rs148361469	10	0	0	9	1	0
rs148375672	10	0	0	8	2	0
rs148387626	10	0	0	9	1	0
rs148399850	10	0	0	9	1	0
rs148408595	10	0	0	9	1	0
rs148426788	10	0	0	9	1	0
rs148444170	10	0	0	9	1	0
rs148454997	10	0	0	9	1	0
rs148456372	10	0	0	9	1	0
rs148456704	10	0	0	9	1	0
rs148474013	10	0	0	7	3	0
rs148485394	10	0	0	8	2	0
rs148497345	10	0	0	9	1	0
rs148499656	10	0	0	9	1	0
rs148513655	10	0	0	9	1	0
rs148545794	10	0	0	9	1	0
rs148545796	10	0	0	9	1	0
rs148547958	10	0	0	9	1	0
rs148576261	10	0	0	9	1	0
rs148588034	10	0	0	9	1	0
rs148603378	10	0	0	9	1	0
rs148623159	10	0	0	9	1	0
rs148650984	10	0	0	9	1	0
rs148686027	10	0	0	9	1	0
rs148686517	10	0	0	9	1	0
rs148705711	10	0	0	9	1	0
rs148707018	10	0	0	9	1	0
rs148712633	10	0	0	9	1	0
rs148745997	10	0	0	9	1	0
rs148760410	10	0	0	8	2	0
rs148777814	10	0	0	9	1	0
rs148785173	10	0	0	9	1	0
rs148793646	10	0	0	9	1	0
rs148814087	10	0	0	9	1	0
rs148871932	10	0	0	9	1	0
rs148896964	10	0	0	9	0	1
rs148934583	10	0	0	9	1	0
rs148957596	10	0	0	9	1	0
rs148962924	10	0	0	9	1	0
rs148990036	10	0	0	9	1	0
rs149008892	10	0	0	9	1	0
rs149022464	10	0	0	9	1	0
rs149029829	10	0	0	9	1	0
rs149048192	10	0	0	9	1	0
rs149062926	10	0	0	9	1	0
rs149080732	10	0	0	9	1	0
rs149082597	10	0	0	9	1	0
rs149100994	10	0	0	9	1	0
rs149101394	10	0	0	9	1	0
rs149133190	10	0	0	9	1	0
rs149154108	10	0	0	9	1	0
rs149175372	10	0	0	9	1	0
rs149184595	10	0	0	9	1	0
rs149200172	10	0	0	9	1	0
rs149204548	10	0	0	9	1	0
rs149242121	10	0	0	9	1	0
rs149263780	10	0	0	9	1	0
rs149330636	10	0	0	9	1	0
rs149334809	10	0	0	9	1	0
rs149367938	10	0	0	9	1	0
rs149371572	10	0	0	9	1	0
rs149395104	10	0	0	9	1	0
rs149434700	10	0	0	9	1	0
rs149443419	10	0	0	9	1	0
rs149473817	10	0	0	8	2	0
rs149493190	10	0	0	8	2	0
rs149506327	10	0	0	9	1	0
rs149508414	10	0	0	9	1	0
rs149510720	10	0	0	9	1	0
rs149517360	10	0	0	9	1	0
rs149526728	10	0	0	9	1	0
rs149534471	10	0	0	9	1	0
rs149565907	10	0	0	9	1	0
rs149579909	10	0	0	9	1	0
rs149596493	10	0	0	9	1	0
rs149610538	10	0	0	9	1	0
rs149646617	10	0	0	9	1	0
rs149647295	10	0	0	9	1	0
rs149647403	10	0	0	9	1	0
rs149684917	10	0	0	9	1	0
rs149701617	10	0	0	9	1	0
rs149707354	10	0	0	7	3	0
rs149715542	10	0	0	9	1	0
rs149721746	10	0	0	9	1	0
rs149743004	10	0	0	9	1	0
rs149756821	10	0	0	9	1	0
rs149759773	10	0	0	9	1	0
rs149770693	10	0	0	9	1	0
rs149773824	10	0	0	9	1	0
rs149791192	10	0	0	9	1	0
rs149806037	10	0	0	9	1	0
rs149822831	10	0	0	9	1	0
rs149844303	10	0	0	9	1	0
rs149859726	10	0	0	9	1	0
rs149866732	10	0	0	9	1	0
rs149871374	10	0	0	9	1	0
rs149921319	10	0	0	9	1	0
rs149931425	10	0	0	9	1	0
rs149938731	10	0	0	9	1	0
rs149958745	10	0	0	8	2	0
rs149970054	10	0	0	9	1	0
rs149974542	10	0	0	9	1	0
rs150003957	10	0	0	9	1	0
rs150010715	10	0	0	8	2	0
rs150033460	10	0	0	8	2	0
rs150056754	10	0	0	8	2	0
rs150066211	10	0	0	9	1	0
rs150096859	10	0	0	9	1	0
rs150098757	10	0	0	9	1	0
rs150098939	10	0	0	9	1	0
rs150108692	10	0	0	9	1	0
rs150144687	10	0	0	9	1	0
rs150177053	10	0	0	9	1	0
rs150183852	10	0	0	9	1	0
rs150231382	10	0	0	9	1	0
rs150237829	10	0	0	9	1	0
rs150274625	10	0	0	9	1	0
rs150279913	10	0	0	9	1	0
rs150287042	10	0	0	9	1	0
rs150290882	10	0	0	9	1	0
rs150290969	10	0	0	9	1	0
rs150335600	10	0	0	8	2	0
rs150347742	10	0	0	9	1	0
rs150371678	10	0	0	9	1	0
rs150379147	10	0	0	9	1	0
rs150382403	10	0	0	9	1	0
rs150385900	10	0	0	9	1	0
rs150392886	10	0	0	9	1	0
rs150394051	10	0	0	9	1	0
rs150407533	10	0	0	9	1	0
rs150415954	10	0	0	9	1	0
rs150425333	10	0	0	9	1	0
rs150427834	10	0	0	9	1	0
rs150442718	10	0	0	9	1	0
rs150447853	10	0	0	8	2	0
rs150469670	10	0	0	8	2	0
rs150475938	10	0	0	9	1	0
rs150509214	10	0	0	9	1	0
rs150519707	10	0	0	9	1	0
rs150539903	10	0	0	9	1	0
rs150557342	10	0	0	9	1	0
rs150572401	10	0	0	9	1	0
rs150594929	10	0	0	9	1	0
rs150612107	10	0	0	9	1	0
rs150626171	10	0	0	9	1	0
rs150668992	10	0	0	9	1	0
rs150670530	10	0	0	9	1	0
rs150693156	10	0	0	9	1	0
rs150702395	10	0	0	8	2	0
rs150806988	10	0	0	9	1	0
rs150826013	10	0	0	9	1	0
rs150831986	10	0	0	9	1	0
rs150850606	10	0	0	9	1	0
rs150859200	10	0	0	9	1	0
rs150879765	10	0	0	9	1	0
rs150879838	10	0	0	9	1	0
rs150881339	10	0	0	9	1	0
rs150891487	10	0	0	9	1	0
rs150911572	10	0	0	9	1	0
rs150921143	10	0	0	9	1	0
rs150926393	10	0	0	9	1	0
rs150966402	10	0	0	9	1	0
rs150967108	10	0	0	9	1	0
rs150980930	10	0	0	9	1	0
rs150999024	10	0	0	9	1	0
rs150999331	10	0	0	9	1	0
rs151005102	10	0	0	9	1	0
rs151011205	10	0	0	9	1	0
rs151045610	10	0	0	9	1	0
rs151055104	10	0	0	9	1	0
rs151055866	10	0	0	9	1	0
rs151060529	10	0	0	7	2	1
rs15109	10	0	0	9	1	0
rs151115589	10	0	0	9	1	0
rs151147109	10	0	0	9	1	0
rs151153383	10	0	0	8	2	0
rs151176986	10	0	0	9	1	0
rs151190592	10	0	0	9	1	0
rs151202383	10	0	0	9	1	0
rs151252286	10	0	0	9	0	1
rs151258227	10	0	0	9	1	0
rs151275652	10	0	0	9	1	0
rs151287996	10	0	0	9	1	0
rs151305286	10	0	0	9	1	0
rs151310824	10	0	0	9	0	1
rs151320443	10	0	0	9	1	0
rs151334521	10	0	0	9	1	0
rs151337960	10	0	0	9	1	0
rs1541314	10	0	0	8	2	0
rs1570805	10	0	0	8	2	0
rs16022	10	0	0	9	1	0
rs16023	10	0	0	9	1	0
rs1635712	10	0	0	9	1	0
rs16835896	10	0	0	9	1	0
rs16844275	10	0	0	7	3	0
rs16859180	10	0	0	7	3	0
rs16862653	10	0	0	8	2	0
rs16864314	10	0	0	8	2	0
rs16869924	10	0	0	9	1	0
rs16872235	10	0	0	9	1	0
rs16876657	10	0	0	9	1	0
rs16879902	10	0	0	9	1	0
rs16885	10	0	0	9	1	0
rs16889318	10	0	0	9	1	0
rs16894898	10	0	0	9	1	0
rs16909677	10	0	0	9	1	0
rs16912096	10	0	0	6	4	0
rs16912099	10	0	0	6	4	0
rs16916188	10	0	0	9	1	0
rs16918128	10	0	0	9	1	0
rs16924863	10	0	0	9	1	0
rs16931179	10	0	0	8	2	0
rs16932010	10	0	0	9	1	0
rs16933182	10	0	0	9	1	0
rs16937976	10	0	0	9	1	0
rs16940029	10	0	0	9	1	0
rs16944267	10	0	0	8	2	0
rs16956478	10	0	0	9	1	0
rs16971526	10	0	0	8	2	0
rs16971886	10	0	0	8	2	0
rs16973313	10	0	0	9	1	0
rs16973890	10	0	0	9	1	0
rs16978738	10	0	0	8	2	0
rs16979670	10	0	0	9	1	0
rs16981999	10	0	0	9	1	0
rs16986560	10	0	0	9	1	0
rs16987627	10	0	0	9	1	0
rs16989528	10	0	0	9	1	0
rs17000957	10	0	0	8	2	0
rs17017968	10	0	0	9	1	0
rs17029613	10	0	0	9	1	0
rs17040154	10	0	0	8	2	0
rs17075385	10	0	0	7	3	0
rs17079007	10	0	0	9	1	0
rs17080284	10	0	0	9	1	0
rs17080319	10	0	0	7	3	0
rs17092104	10	0	0	8	2	0
rs17094077	10	0	0	9	1	0
rs17099008	10	0	0	8	2	0
rs17101193	10	0	0	9	1	0
rs17101603	10	0	0	9	1	0
rs17112598	10	0	0	8	1	1
rs17124706	10	0	0	8	2	0
rs17128116	10	0	0	9	1	0
rs17129219	10	0	0	9	1	0
rs17136117	10	0	0	9	1	0
rs17143212	10	0	0	9	1	0
rs17145468	10	0	0	9	1	0
rs17150554	10	0	0	9	1	0
rs17177632	10	0	0	9	1	0
rs17177674	10	0	0	9	1	0
rs17183814	10	0	0	9	1	0
rs17194467	10	0	0	9	1	0
rs17194565	10	0	0	8	2	0
rs17197552	10	0	0	9	1	0
rs17201602	10	0	0	9	1	0
rs17207923	10	0	0	9	1	0
rs172147855	10	0	0	9	1	0
rs17238798	10	0	0	7	2	1
rs17248287	10	0	0	9	1	0
rs17249952	10	0	0	9	1	0
rs17301126	10	0	0	9	1	0
rs17324812	10	0	0	7	3	0
rs17344738	10	0	0	9	1	0
rs17350795	10	0	0	9	1	0
rs17356851	10	0	0	9	1	0
rs17368528	10	0	0	9	1	0
rs17375215	10	0	0	7	3	0
rs17420378	10	0	0	9	1	0
rs17440813	10	0	0	9	1	0
rs17524437	10	0	0	9	1	0
rs17544552	10	0	0	9	1	0
rs17544587	10	0	0	9	1	0
rs17566772	10	0	0	9	1	0
rs17567	10	0	0	9	1	0
rs17571	10	0	0	9	1	0
rs17592438	10	0	0	8	2	0
rs17611866	10	0	0	9	1	0
rs17613	10	0	0	9	1	0
rs17618262	10	0	0	9	1	0
rs17636067	10	0	0	8	2	0
rs17659179	10	0	0	9	1	0
rs17681870	10	0	0	9	1	0
rs17687375	10	0	0	9	1	0
rs17694739	10	0	0	9	1	0
rs17710008	10	0	0	7	3	0
rs17723260	10	0	0	9	1	0
rs17732496	10	0	0	8	2	0
rs17740066	10	0	0	8	2	0
rs17740607	10	0	0	8	2	0
rs17747633	10	0	0	8	2	0
rs17751013	10	0	0	9	1	0
rs17812681	10	0	0	9	1	0
rs17812699	10	0	0	9	1	0
rs17827619	10	0	0	9	1	0
rs17843023	10	0	0	8	2	0
rs17843776	10	0	0	9	1	0
rs17844240	10	0	0	8	2	0
rs17844285	10	0	0	8	2	0
rs17844301	10	0	0	8	2	0
rs17844309	10	0	0	8	2	0
rs17844334	10	0	0	9	1	0
rs17844348	10	0	0	7	3	0
rs17844351	10	0	0	9	1	0
rs17844472	10	0	0	9	1	0
rs17844577	10	0	0	9	1	0
rs17844778	10	0	0	9	1	0
rs17848124	10	0	0	9	1	0
rs17848368	10	0	0	9	1	0
rs17849848	10	0	0	7	3	0
rs17851681	10	0	0	9	1	0
rs17851751	10	0	0	9	1	0
rs17851959	10	0	0	9	1	0
rs17853159	10	0	0	9	1	0
rs17853989	10	0	0	9	1	0
rs1785472	10	0	0	9	1	0
rs17854914	10	0	0	9	1	0
rs17855473	10	0	0	9	1	0
rs17855844	10	0	0	7	2	1
rs17856650	10	0	0	9	1	0
rs17856651	10	0	0	9	1	0
rs17857135	10	0	0	9	1	0
rs1799822	10	0	0	7	3	0
rs1799944	10	0	0	9	1	0
rs1800042	10	0	0	9	1	0
rs1800401	10	0	0	9	1	0
rs1800454	10	0	0	8	1	1
rs1800884	10	0	0	9	1	0
rs1801028	10	0	0	9	1	0
rs1801176	10	0	0	9	1	0
rs1801426	10	0	0	9	1	0
rs1801612	10	0	0	9	1	0
rs1801690	10	0	0	9	1	0
rs1801692	10	0	0	9	1	0
rs1801968	10	0	0	6	3	1
rs1804865	10	0	0	8	2	0
rs1805018	10	0	0	9	1	0
rs1805069	10	0	0	8	1	1
rs1805091	10	0	0	8	2	0
rs1805123	10	0	0	9	1	0
rs1805138	10	0	0	9	1	0
rs180791960	10	0	0	9	1	0
rs1808140	10	0	0	9	1	0
rs180821007	10	0	0	9	1	0
rs180836702	10	0	0	9	0	1
rs180868035	10	0	0	9	1	0
rs180943940	10	0	0	9	1	0
rs180967093	10	0	0	9	1	0
rs180985122	10	0	0	9	1	0
rs181017988	10	0	0	8	2	0
rs181081841	10	0	0	9	1	0
rs181094032	10	0	0	9	1	0
rs181102251	10	0	0	9	1	0
rs181208845	10	0	0	9	1	0
rs181244551	10	0	0	9	1	0
rs181265966	10	0	0	9	1	0
rs181284272	10	0	0	9	1	0
rs181306438	10	0	0	9	1	0
rs181349535	10	0	0	9	1	0
rs181358688	10	0	0	9	1	0
rs181378092	10	0	0	9	1	0
rs181378432	10	0	0	9	0	1
rs181378780	10	0	0	9	1	0
rs181404625	10	0	0	8	2	0
rs181419853	10	0	0	9	1	0
rs181435993	10	0	0	9	1	0
rs181478757	10	0	0	8	2	0
rs181568906	10	0	0	9	1	0
rs181581620	10	0	0	9	1	0
rs181586135	10	0	0	9	1	0
rs181607926	10	0	0	9	1	0
rs181641183	10	0	0	9	1	0
rs181648829	10	0	0	9	1	0
rs181661823	10	0	0	9	1	0
rs181668842	10	0	0	9	1	0
rs181701225	10	0	0	9	1	0
rs181701991	10	0	0	9	1	0
rs181708085	10	0	0	9	1	0
rs181735844	10	0	0	9	1	0
rs181777565	10	0	0	9	1	0
rs181805996	10	0	0	9	1	0
rs181839905	10	0	0	9	1	0
rs181854060	10	0	0	9	1	0
rs181899989	10	0	0	9	1	0
rs181954619	10	0	0	9	1	0
rs181966444	10	0	0	9	1	0
rs181971319	10	0	0	9	1	0
rs181990876	10	0	0	9	1	0
rs182008799	10	0	0	9	1	0
rs182023781	10	0	0	9	1	0
rs182040233	10	0	0	9	1	0
rs182061406	10	0	0	9	1	0
rs182064884	10	0	0	8	2	0
rs182134455	10	0	0	9	1	0
rs182139438	10	0	0	9	1	0
rs182150690	10	0	0	9	1	0
rs182211570	10	0	0	9	1	0
rs182259915	10	0	0	9	1	0
rs182318410	10	0	0	9	1	0
rs182345537	10	0	0	9	1	0
rs182374070	10	0	0	9	1	0
rs182392778	10	0	0	9	1	0
rs182423390	10	0	0	9	1	0
rs182560081	10	0	0	9	1	0
rs182566496	10	0	0	9	1	0
rs182582633	10	0	0	9	1	0
rs182653716	10	0	0	9	1	0
rs182681228	10	0	0	8	2	0
rs182720587	10	0	0	9	1	0
rs182734829	10	0	0	9	1	0
rs182739381	10	0	0	9	1	0
rs182755222	10	0	0	9	1	0
rs182760245	10	0	0	9	1	0
rs182816317	10	0	0	9	1	0
rs182824410	10	0	0	9	1	0
rs182835593	10	0	0	9	1	0
rs182858322	10	0	0	9	1	0
rs182865002	10	0	0	9	1	0
rs182893587	10	0	0	9	1	0
rs182901663	10	0	0	9	1	0
rs182913453	10	0	0	9	1	0
rs183080326	10	0	0	9	1	0
rs183084501	10	0	0	9	1	0
rs183096214	10	0	0	9	1	0
rs183225088	10	0	0	9	1	0
rs183233132	10	0	0	9	1	0
rs183255501	10	0	0	9	1	0
rs183256854	10	0	0	9	1	0
rs183351756	10	0	0	9	0	1
rs183406337	10	0	0	9	1	0
rs183428995	10	0	0	9	1	0
rs183437347	10	0	0	9	1	0
rs183473284	10	0	0	9	0	1
rs183489969	10	0	0	9	1	0
rs183582044	10	0	0	9	1	0
rs183589498	10	0	0	9	1	0
rs183622528	10	0	0	9	1	0
rs183624540	10	0	0	9	1	0
rs183679247	10	0	0	9	0	1
rs183694577	10	0	0	9	1	0
rs183698544	10	0	0	9	1	0
rs183707190	10	0	0	9	1	0
rs183724463	10	0	0	9	1	0
rs183734571	10	0	0	9	1	0
rs183742007	10	0	0	9	1	0
rs183773900	10	0	0	9	1	0
rs183778659	10	0	0	9	1	0
rs183793479	10	0	0	9	0	1
rs184033073	10	0	0	9	1	0
rs184127828	10	0	0	9	1	0
rs184182106	10	0	0	9	1	0
rs184214963	10	0	0	9	1	0
rs184253678	10	0	0	9	1	0
rs184275083	10	0	0	9	1	0
rs184280267	10	0	0	9	1	0
rs184285958	10	0	0	9	1	0
rs184299677	10	0	0	9	1	0
rs184403302	10	0	0	9	1	0
rs184462311	10	0	0	9	1	0
rs184499009	10	0	0	9	1	0
rs184558928	10	0	0	9	1	0
rs184614603	10	0	0	9	1	0
rs184635235	10	0	0	9	1	0
rs184677574	10	0	0	9	1	0
rs184699355	10	0	0	8	2	0
rs184723737	10	0	0	9	1	0
rs184763581	10	0	0	9	1	0
rs184815664	10	0	0	9	1	0
rs184838268	10	0	0	9	1	0
rs184924723	10	0	0	9	1	0
rs184942554	10	0	0	9	1	0
rs185016179	10	0	0	9	1	0
rs185053200	10	0	0	9	1	0
rs185071949	10	0	0	9	1	0
rs185080521	10	0	0	9	1	0
rs185085974	10	0	0	9	1	0
rs185086231	10	0	0	9	1	0
rs185118009	10	0	0	9	1	0
rs185252878	10	0	0	9	1	0
rs185254752	10	0	0	9	1	0
rs185356965	10	0	0	9	1	0
rs185376312	10	0	0	8	2	0
rs185379618	10	0	0	9	1	0
rs185380041	10	0	0	9	1	0
rs185383468	10	0	0	9	1	0
rs185388689	10	0	0	9	1	0
rs185396411	10	0	0	9	1	0
rs185448265	10	0	0	9	1	0
rs185462411	10	0	0	9	1	0
rs185496208	10	0	0	9	1	0
rs185561121	10	0	0	9	1	0
rs185623598	10	0	0	9	1	0
rs185670819	10	0	0	9	1	0
rs185707555	10	0	0	9	1	0
rs185728047	10	0	0	9	1	0
rs185741379	10	0	0	9	1	0
rs185752523	10	0	0	9	1	0
rs185780220	10	0	0	9	1	0
rs185816798	10	0	0	9	1	0
rs185842266	10	0	0	9	1	0
rs185886190	10	0	0	9	1	0
rs185902464	10	0	0	9	1	0
rs185916516	10	0	0	9	1	0
rs185984682	10	0	0	9	1	0
rs186054339	10	0	0	9	1	0
rs186087116	10	0	0	9	1	0
rs186100609	10	0	0	9	1	0
rs186101910	10	0	0	8	2	0
rs186146649	10	0	0	9	1	0
rs186169525	10	0	0	9	1	0
rs186175959	10	0	0	9	1	0
rs186213541	10	0	0	9	1	0
rs186227171	10	0	0	9	1	0
rs186346816	10	0	0	9	1	0
rs1863703	10	0	0	7	3	0
rs186441774	10	0	0	9	1	0
rs186448979	10	0	0	9	1	0
rs186514880	10	0	0	9	1	0
rs186541010	10	0	0	8	2	0
rs186589083	10	0	0	9	1	0
rs186590757	10	0	0	9	1	0
rs186610027	10	0	0	9	1	0
rs1866389	10	0	0	8	2	0
rs186652746	10	0	0	9	1	0
rs186684024	10	0	0	9	1	0
rs186685311	10	0	0	9	1	0
rs186723843	10	0	0	9	1	0
rs186763441	10	0	0	9	1	0
rs186783336	10	0	0	9	1	0
rs186809500	10	0	0	9	1	0
rs186809625	10	0	0	9	1	0
rs186911216	10	0	0	9	1	0
rs186960267	10	0	0	9	1	0
rs186967701	10	0	0	9	1	0
rs186994377	10	0	0	9	1	0
rs186995894	10	0	0	8	2	0
rs187000322	10	0	0	9	1	0
rs187027607	10	0	0	8	2	0
rs187038219	10	0	0	9	1	0
rs187060639	10	0	0	9	1	0
rs187072312	10	0	0	9	1	0
rs187137636	10	0	0	9	1	0
rs187162597	10	0	0	9	1	0
rs187217680	10	0	0	9	1	0
rs187218941	10	0	0	9	1	0
rs187221698	10	0	0	9	1	0
rs187293972	10	0	0	9	1	0
rs187309656	10	0	0	9	1	0
rs187311264	10	0	0	9	1	0
rs187389872	10	0	0	9	1	0
rs187403476	10	0	0	9	1	0
rs187420465	10	0	0	9	1	0
rs187422731	10	0	0	9	1	0
rs187447869	10	0	0	9	1	0
rs187455529	10	0	0	9	1	0
rs187491162	10	0	0	9	1	0
rs187600174	10	0	0	9	1	0
rs187616405	10	0	0	9	1	0
rs187652566	10	0	0	9	1	0
rs187675334	10	0	0	9	1	0
rs187678839	10	0	0	9	1	0
rs187726382	10	0	0	9	1	0
rs187728964	10	0	0	8	2	0
rs187743092	10	0	0	9	1	0
rs187824822	10	0	0	8	2	0
rs187937579	10	0	0	9	1	0
rs187986863	10	0	0	9	1	0
rs187992194	10	0	0	9	1	0
rs188007352	10	0	0	9	1	0
rs188018969	10	0	0	9	1	0
rs188020479	10	0	0	9	1	0
rs188054898	10	0	0	9	1	0
rs188061556	10	0	0	9	1	0
rs188074511	10	0	0	9	1	0
rs188079310	10	0	0	9	1	0
rs188147970	10	0	0	9	1	0
rs188148421	10	0	0	9	1	0
rs188154027	10	0	0	9	0	1
rs188160736	10	0	0	8	2	0
rs188183903	10	0	0	9	1	0
rs188217621	10	0	0	9	1	0
rs188283892	10	0	0	9	1	0
rs188298100	10	0	0	9	1	0
rs188305538	10	0	0	8	2	0
rs188342896	10	0	0	9	1	0
rs188359412	10	0	0	9	1	0
rs188368436	10	0	0	9	1	0
rs188395735	10	0	0	9	1	0
rs1884282	10	0	0	9	1	0
rs188442678	10	0	0	9	1	0
rs188466975	10	0	0	9	1	0
rs188500710	10	0	0	9	1	0
rs188546474	10	0	0	9	1	0
rs188574195	10	0	0	9	1	0
rs188640593	10	0	0	9	1	0
rs188655025	10	0	0	9	1	0
rs188735557	10	0	0	9	1	0
rs1887415	10	0	0	9	1	0
rs188811730	10	0	0	9	1	0
rs188867560	10	0	0	9	1	0
rs188879170	10	0	0	9	1	0
rs188955444	10	0	0	9	1	0
rs189061273	10	0	0	9	1	0
rs189137260	10	0	0	9	1	0
rs189156768	10	0	0	9	1	0
rs189179742	10	0	0	9	1	0
rs189181502	10	0	0	9	1	0
rs189183599	10	0	0	9	1	0
rs189184481	10	0	0	9	1	0
rs189185729	10	0	0	9	1	0
rs189197365	10	0	0	9	1	0
rs189205115	10	0	0	9	1	0
rs189251687	10	0	0	9	1	0
rs189276857	10	0	0	9	1	0
rs189286381	10	0	0	9	1	0
rs189318517	10	0	0	9	1	0
rs189318604	10	0	0	9	1	0
rs189326455	10	0	0	9	1	0
rs189345550	10	0	0	9	1	0
rs189370611	10	0	0	9	0	1
rs189385854	10	0	0	9	1	0
rs189385964	10	0	0	9	1	0
rs189409574	10	0	0	9	1	0
rs189439132	10	0	0	9	1	0
rs189466175	10	0	0	9	1	0
rs189467208	10	0	0	9	1	0
rs189524525	10	0	0	9	1	0
rs189561241	10	0	0	9	1	0
rs189704585	10	0	0	9	1	0
rs189717933	10	0	0	9	1	0
rs189771994	10	0	0	9	1	0
rs189780189	10	0	0	9	1	0
rs189841854	10	0	0	9	1	0
rs189851075	10	0	0	9	1	0
rs189926152	10	0	0	9	1	0
rs189932444	10	0	0	9	1	0
rs189946525	10	0	0	9	1	0
rs189990269	10	0	0	9	1	0
rs190028540	10	0	0	9	1	0
rs190043383	10	0	0	9	1	0
rs190048702	10	0	0	9	1	0
rs190078158	10	0	0	9	1	0
rs190109616	10	0	0	9	1	0
rs190151140	10	0	0	9	1	0
rs190190179	10	0	0	9	1	0
rs190204768	10	0	0	9	1	0
rs190220795	10	0	0	8	2	0
rs190231056	10	0	0	9	1	0
rs190235182	10	0	0	9	0	1
rs190239785	10	0	0	9	1	0
rs190268323	10	0	0	9	1	0
rs190273547	10	0	0	9	1	0
rs190276777	10	0	0	9	1	0
rs190289139	10	0	0	9	1	0
rs190326430	10	0	0	9	1	0
rs190331215	10	0	0	9	1	0
rs190452270	10	0	0	9	1	0
rs190474641	10	0	0	9	1	0
rs190485049	10	0	0	9	1	0
rs190558790	10	0	0	9	1	0
rs190651334	10	0	0	9	1	0
rs190693455	10	0	0	9	1	0
rs190694237	10	0	0	9	1	0
rs190738006	10	0	0	9	1	0
rs190776413	10	0	0	9	1	0
rs190859355	10	0	0	9	1	0
rs190947888	10	0	0	9	1	0
rs190950769	10	0	0	9	1	0
rs190953225	10	0	0	9	1	0
rs190968346	10	0	0	9	1	0
rs190991023	10	0	0	9	1	0
rs191162344	10	0	0	9	1	0
rs191192188	10	0	0	9	1	0
rs191217254	10	0	0	9	1	0
rs191354103	10	0	0	9	1	0
rs191549028	10	0	0	9	1	0
rs191569878	10	0	0	8	2	0
rs191576850	10	0	0	9	1	0
rs191577552	10	0	0	9	1	0
rs191590289	10	0	0	9	1	0
rs191609716	10	0	0	9	1	0
rs191610800	10	0	0	9	1	0
rs191621195	10	0	0	9	1	0
rs191691608	10	0	0	9	1	0
rs191769566	10	0	0	9	1	0
rs191804178	10	0	0	9	1	0
rs191805316	10	0	0	9	1	0
rs191813608	10	0	0	9	1	0
rs191831656	10	0	0	9	1	0
rs191852020	10	0	0	9	1	0
rs191931854	10	0	0	9	1	0
rs191972912	10	0	0	9	1	0
rs191992256	10	0	0	9	1	0
rs192043112	10	0	0	9	0	1
rs192156658	10	0	0	9	1	0
rs192169310	10	0	0	9	1	0
rs192185254	10	0	0	9	1	0
rs192232907	10	0	0	9	1	0
rs192289549	10	0	0	9	1	0
rs192313669	10	0	0	9	1	0
rs192322137	10	0	0	9	1	0
rs192406037	10	0	0	9	1	0
rs192409840	10	0	0	9	1	0
rs192430485	10	0	0	9	1	0
rs192501536	10	0	0	9	1	0
rs192511075	10	0	0	9	1	0
rs192551503	10	0	0	9	1	0
rs192628779	10	0	0	8	2	0
rs192636495	10	0	0	7	3	0
rs192798269	10	0	0	8	2	0
rs192842970	10	0	0	8	2	0
rs192912733	10	0	0	9	1	0
rs192951700	10	0	0	8	2	0
rs192962624	10	0	0	9	1	0
rs192965378	10	0	0	8	2	0
rs193018967	10	0	0	9	1	0
rs193034365	10	0	0	9	1	0
rs193100313	10	0	0	9	1	0
rs193121376	10	0	0	9	1	0
rs193133475	10	0	0	9	1	0
rs193160566	10	0	0	9	1	0
rs193205940	10	0	0	8	2	0
rs193215263	10	0	0	9	1	0
rs193218285	10	0	0	9	1	0
rs193290006	10	0	0	9	1	0
rs1941	10	0	0	9	1	0
rs1965207	10	0	0	9	1	0
rs1965708	10	0	0	7	3	0
rs1978066	10	0	0	6	4	0
rs199476092	10	0	0	9	1	0
rs199476403	10	0	0	9	1	0
rs199503352	10	0	0	9	1	0
rs199508356	10	0	0	9	1	0
rs199510557	10	0	0	9	1	0
rs199511899	10	0	0	9	1	0
rs199513354	10	0	0	9	1	0
rs199517144	10	0	0	9	1	0
rs199527404	10	0	0	9	1	0
rs199528569	10	0	0	9	1	0
rs199530997	10	0	0	9	1	0
rs199543579	10	0	0	9	1	0
rs199548036	10	0	0	9	1	0
rs199551330	10	0	0	6	3	1
rs199560759	10	0	0	9	1	0
rs199565606	10	0	0	9	1	0
rs199577930	10	0	0	9	1	0
rs199582071	10	0	0	9	1	0
rs199585212	10	0	0	9	1	0
rs199586477	10	0	0	9	1	0
rs199588577	10	0	0	9	1	0
rs199595073	10	0	0	9	1	0
rs199595884	10	0	0	9	1	0
rs199596610	10	0	0	9	1	0
rs199608746	10	0	0	9	1	0
rs199611627	10	0	0	9	1	0
rs199613598	10	0	0	9	1	0
rs199614275	10	0	0	8	2	0
rs199617987	10	0	0	9	1	0
rs199618384	10	0	0	9	1	0
rs199621863	10	0	0	9	1	0
rs199625640	10	0	0	9	1	0
rs199627047	10	0	0	9	1	0
rs199627749	10	0	0	8	2	0
rs199631623	10	0	0	9	1	0
rs199631817	10	0	0	9	1	0
rs199632542	10	0	0	9	1	0
rs199636258	10	0	0	9	1	0
rs199636677	10	0	0	9	1	0
rs199639282	10	0	0	9	1	0
rs199641093	10	0	0	9	1	0
rs199643737	10	0	0	9	1	0
rs199646208	10	0	0	9	1	0
rs199663930	10	0	0	9	1	0
rs199664059	10	0	0	9	1	0
rs199678134	10	0	0	9	1	0
rs199678437	10	0	0	9	1	0
rs199682817	10	0	0	9	1	0
rs199685282	10	0	0	9	1	0
rs199685557	10	0	0	9	1	0
rs199689862	10	0	0	9	1	0
rs199689877	10	0	0	9	1	0
rs199691007	10	0	0	9	1	0
rs199693342	10	0	0	9	1	0
rs199694342	10	0	0	9	1	0
rs199703315	10	0	0	9	1	0
rs199717292	10	0	0	9	1	0
rs199726272	10	0	0	9	1	0
rs199741112	10	0	0	9	1	0
rs199744208	10	0	0	9	1	0
rs199749360	10	0	0	9	1	0
rs199760152	10	0	0	9	1	0
rs199764040	10	0	0	9	1	0
rs199767535	10	0	0	9	1	0
rs199777052	10	0	0	9	0	1
rs199780172	10	0	0	9	1	0
rs199780529	10	0	0	9	1	0
rs199785386	10	0	0	9	1	0
rs199785876	10	0	0	9	1	0
[truncated: 26,484 more rows]
