# Supplementary material for: Association between single nucleotide variants and severe chronic pain in older adult patients after lower extremity arthroplasty
Source: J Orthop Surg Res. 2023 Mar 9;18:184. doi: 10.1186/s13018-023-03683-y (PMC9999576; doi:10.1186/s13018-023-03683-y)
Supplement: Supplementary file 4 — Additional file 4. S4. Metascape result. [file 13018_2023_3683_MOESM4_ESM.xlsx]

## Sheet: Annotation
MyList	Gene ID	Type	Tax ID	Homologene Gene ID	Homologene Gene Tax ID	Gene Symbol	Description	Biological Process (GO)	Cellular Component (GO)	Molecular Function (GO)	KEGG Pathway	KEGG Functional Set	GO:0007156 homophilic cell adhesion via p	ko04512 ECM-receptor interaction	GO:0003382 epithelial cell morphogenesis	GO:0015695 organic cation transport	GO:0016702 oxidoreductase activity, actin	GO:0016788 hydrolase activity, acting on	GO:0044728 DNA methylation or demethylati	GO:0106018 phosphatidylinositol-3,5-bisph	GO:0090308 regulation of DNA methylation-	GO:0005096 GTPase activator activity	GO:0030553 cGMP binding	GO:0006643 membrane lipid metabolic proce	GO:0004175 endopeptidase activity	ko00511 Other glycan degradation	GO:0016755 aminoacyltransferase activity	GO:0051567 histone H3-K9 methylation	GO:0007588 excretion	GO:0005506 iron ion binding	GO:0007339 binding of sperm to zona pellu	GO:0051602 response to electrical stimulu
LOC154449	154449	Gene_ID	H. sapiens	154449	H. sapiens	LOC154449	uncharacterized LOC154449						0.0	0.0	0.0	0.0	0.0	0.0	0.0	0.0	0.0	0.0	0.0	0.0	0.0	0.0	0.0	0.0	0.0	0.0	0.0	0.0
LINC01590	63914	symbol	H. sapiens	63914	H. sapiens	LINC01590	long intergenic non-protein coding RNA 1590						0.0	0.0	0.0	0.0	0.0	0.0	0.0	0.0	0.0	0.0	0.0	0.0	0.0	0.0	0.0	0.0	0.0	0.0	0.0	0.0
LOC400682	400682	Gene_ID	H. sapiens	400682	H. sapiens	LOC400682	zinc finger protein 100-like						0.0	0.0	0.0	0.0	0.0	0.0	0.0	0.0	0.0	0.0	0.0	0.0	0.0	0.0	0.0	0.0	0.0	0.0	0.0	0.0
CTSL3P	392360	symbol	H. sapiens	392360	H. sapiens	CTSL3P	cathepsin L family member 3, pseudogene	GO:0051603 proteolysis involved in cellular protein catabolic process;GO:0044257 cellular protein catabolic process;GO:0030163 protein catabolic process	GO:0000323 lytic vacuole;GO:0005764 lysosome;GO:0005773 vacuole	GO:0004197 cysteine-type endopeptidase activity;GO:0008234 cysteine-type peptidase activity;GO:0004175 endopeptidase activity			0.0	0.0	0.0	0.0	0.0	0.0	0.0	0.0	0.0	0.0	0.0	0.0	1.0	0.0	0.0	0.0	0.0	0.0	0.0	0.0
FAM83H-AS1	642574	gene_synonym	H. sapiens	642574	H. sapiens	IQANK1	IQ motif and ankyrin repeat containing 1	GO:2000812 regulation of barbed-end actin filament capping;GO:0051016 barbed-end actin filament capping;GO:0051693 actin filament capping	GO:0005634 nucleus;GO:0005737 cytoplasm;GO:0043231 intracellular membrane-bounded organelle				0.0	0.0	0.0	0.0	0.0	0.0	0.0	0.0	0.0	0.0	0.0	0.0	0.0	0.0	0.0	0.0	0.0	0.0	0.0	0.0
LOC442132	442132	Gene_ID	H. sapiens	442132	H. sapiens	LOC442132	golgin A6 family-like 1 pseudogene						0.0	0.0	0.0	0.0	0.0	0.0	0.0	0.0	0.0	0.0	0.0	0.0	0.0	0.0	0.0	0.0	0.0	0.0	0.0	0.0
RNF5P1	286140	symbol	H. sapiens	286140	H. sapiens	RNF5P1	ring finger protein 5 pseudogene 1						0.0	0.0	0.0	0.0	0.0	0.0	0.0	0.0	0.0	0.0	0.0	0.0	0.0	0.0	0.0	0.0	0.0	0.0	0.0	0.0
LINC00174	285908	symbol	H. sapiens	285908	H. sapiens	LINC00174	long intergenic non-protein coding RNA 174						0.0	0.0	0.0	0.0	0.0	0.0	0.0	0.0	0.0	0.0	0.0	0.0	0.0	0.0	0.0	0.0	0.0	0.0	0.0	0.0
NOC2LP2	401010	symbol	H. sapiens	401010	H. sapiens	NOC2LP2	NOC2 like nucleolar associated transcriptional repressor pseudogene 2						0.0	0.0	0.0	0.0	0.0	0.0	0.0	0.0	0.0	0.0	0.0	0.0	0.0	0.0	0.0	0.0	0.0	0.0	0.0	0.0
RPL34-AS1	285456	gene_synonym	H. sapiens	285456	H. sapiens	RPL34-DT	RPL34 divergent transcript						0.0	0.0	0.0	0.0	0.0	0.0	0.0	0.0	0.0	0.0	0.0	0.0	0.0	0.0	0.0	0.0	0.0	0.0	0.0	0.0
PMS2P9	100132832	symbol	H. sapiens	100132832	H. sapiens	PMS2P9	PMS1 homolog 2, mismatch repair system component pseudogene 9						0.0	0.0	0.0	0.0	0.0	0.0	0.0	0.0	0.0	0.0	0.0	0.0	0.0	0.0	0.0	0.0	0.0	0.0	0.0	0.0
TBC1D22A-AS1	642757	symbol	H. sapiens	642757	H. sapiens	TBC1D22A-AS1	TBC1D22A antisense RNA 1						0.0	0.0	0.0	0.0	0.0	0.0	0.0	0.0	0.0	0.0	0.0	0.0	0.0	0.0	0.0	0.0	0.0	0.0	0.0	0.0
LOC645513	645513	Gene_ID	H. sapiens	645513	H. sapiens	SEPTIN7P14	septin 7 pseudogene 14						0.0	0.0	0.0	0.0	0.0	0.0	0.0	0.0	0.0	0.0	0.0	0.0	0.0	0.0	0.0	0.0	0.0	0.0	0.0	0.0
LOC100129034	100129034	Gene_ID	H. sapiens	100129034	H. sapiens	LOC100129034	uncharacterized LOC100129034						0.0	0.0	0.0	0.0	0.0	0.0	0.0	0.0	0.0	0.0	0.0	0.0	0.0	0.0	0.0	0.0	0.0	0.0	0.0	0.0
SNORA68B	109616972	symbol	H. sapiens	109616972	H. sapiens	SNORA68B	small nucleolar RNA, H/ACA box 68B	GO:0006396 RNA processing;GO:0016070 RNA metabolic process;GO:0090304 nucleic acid metabolic process	GO:0005730 nucleolus;GO:0031981 nuclear lumen;GO:0043228 non-membrane-bounded organelle				0.0	0.0	0.0	0.0	0.0	0.0	0.0	0.0	0.0	0.0	0.0	0.0	0.0	0.0	0.0	0.0	0.0	0.0	0.0	0.0
MIR2117HG	106660605	symbol	H. sapiens	106660605	H. sapiens	MIR2117HG	MIR2117 host gene						0.0	0.0	0.0	0.0	0.0	0.0	0.0	0.0	0.0	0.0	0.0	0.0	0.0	0.0	0.0	0.0	0.0	0.0	0.0	0.0
MIR2117	100313779	symbol	H. sapiens	100313779	H. sapiens	MIR2117	microRNA 2117						0.0	0.0	0.0	0.0	0.0	0.0	0.0	0.0	0.0	0.0	0.0	0.0	0.0	0.0	0.0	0.0	0.0	0.0	0.0	0.0
LINC01600	154386	symbol	H. sapiens	154386	H. sapiens	LINC01600	long intergenic non-protein coding RNA 1600						0.0	0.0	0.0	0.0	0.0	0.0	0.0	0.0	0.0	0.0	0.0	0.0	0.0	0.0	0.0	0.0	0.0	0.0	0.0	0.0
SERPINA13P	388007	symbol	H. sapiens	388007	H. sapiens	SERPINA13P	serpin family A member 13, pseudogene						0.0	0.0	0.0	0.0	0.0	0.0	0.0	0.0	0.0	0.0	0.0	0.0	0.0	0.0	0.0	0.0	0.0	0.0	0.0	0.0
B3GALT5-AS1	114041	symbol	H. sapiens	114041	H. sapiens	B3GALT5-AS1	B3GALT5 antisense RNA 1						0.0	0.0	0.0	0.0	0.0	0.0	0.0	0.0	0.0	0.0	0.0	0.0	0.0	0.0	0.0	0.0	0.0	0.0	0.0	0.0
LINC01164	399827	symbol	H. sapiens	399827	H. sapiens	LINC01164	long intergenic non-protein coding RNA 1164						0.0	0.0	0.0	0.0	0.0	0.0	0.0	0.0	0.0	0.0	0.0	0.0	0.0	0.0	0.0	0.0	0.0	0.0	0.0	0.0
PLA2G4C-AS1	106144526	symbol	H. sapiens	106144526	H. sapiens	PLA2G4C-AS1	PLA2G4C antisense RNA 1						0.0	0.0	0.0	0.0	0.0	0.0	0.0	0.0	0.0	0.0	0.0	0.0	0.0	0.0	0.0	0.0	0.0	0.0	0.0	0.0
LINC01804	101926966	symbol	H. sapiens	101926966	H. sapiens	LINC01804	long intergenic non-protein coding RNA 1804						0.0	0.0	0.0	0.0	0.0	0.0	0.0	0.0	0.0	0.0	0.0	0.0	0.0	0.0	0.0	0.0	0.0	0.0	0.0	0.0
OR2M1P	388762	symbol	H. sapiens	388762	H. sapiens	OR2M1P	olfactory receptor family 2 subfamily M member 1 pseudogene						0.0	0.0	0.0	0.0	0.0	0.0	0.0	0.0	0.0	0.0	0.0	0.0	0.0	0.0	0.0	0.0	0.0	0.0	0.0	0.0
ANKRD20A5P	440482	symbol	H. sapiens	440482	H. sapiens	ANKRD20A5P	ankyrin repeat domain 20 family member A5, pseudogene						0.0	0.0	0.0	0.0	0.0	0.0	0.0	0.0	0.0	0.0	0.0	0.0	0.0	0.0	0.0	0.0	0.0	0.0	0.0	0.0
WASH2P	375260	symbol	H. sapiens	375260	H. sapiens	WASH2P	WASP family homolog 2, pseudogene						0.0	0.0	0.0	0.0	0.0	0.0	0.0	0.0	0.0	0.0	0.0	0.0	0.0	0.0	0.0	0.0	0.0	0.0	0.0	0.0
LINC00293	497634	symbol	H. sapiens	497634	H. sapiens	LINC00293	long intergenic non-protein coding RNA 293						0.0	0.0	0.0	0.0	0.0	0.0	0.0	0.0	0.0	0.0	0.0	0.0	0.0	0.0	0.0	0.0	0.0	0.0	0.0	0.0
BEND3P3	650623	symbol	H. sapiens	650623	H. sapiens	BEND3P3	BEN domain containing 3 pseudogene 3						0.0	0.0	0.0	0.0	0.0	0.0	0.0	0.0	0.0	0.0	0.0	0.0	0.0	0.0	0.0	0.0	0.0	0.0	0.0	0.0
MGC4859	79150	symbol	H. sapiens	79150	H. sapiens	MGC4859	uncharacterized LOC79150						0.0	0.0	0.0	0.0	0.0	0.0	0.0	0.0	0.0	0.0	0.0	0.0	0.0	0.0	0.0	0.0	0.0	0.0	0.0	0.0
THAP7-AS1	439931	symbol	H. sapiens	439931	H. sapiens	THAP7-AS1	THAP7 antisense RNA 1						0.0	0.0	0.0	0.0	0.0	0.0	0.0	0.0	0.0	0.0	0.0	0.0	0.0	0.0	0.0	0.0	0.0	0.0	0.0	0.0
TUBA3FP	113691	symbol	H. sapiens	113691	H. sapiens	TUBA3FP	tubulin alpha 3f pseudogene						0.0	0.0	0.0	0.0	0.0	0.0	0.0	0.0	0.0	0.0	0.0	0.0	0.0	0.0	0.0	0.0	0.0	0.0	0.0	0.0
ANKRD30BP3	338579	symbol	H. sapiens	338579	H. sapiens	ANKRD30BP3	ankyrin repeat domain 30B pseudogene 3						0.0	0.0	0.0	0.0	0.0	0.0	0.0	0.0	0.0	0.0	0.0	0.0	0.0	0.0	0.0	0.0	0.0	0.0	0.0	0.0
HAND2-AS1	79804	symbol	H. sapiens	79804	H. sapiens	HAND2-AS1	HAND2 antisense RNA 1						0.0	0.0	0.0	0.0	0.0	0.0	0.0	0.0	0.0	0.0	0.0	0.0	0.0	0.0	0.0	0.0	0.0	0.0	0.0	0.0
MIR3936	100500865	symbol	H. sapiens	100500865	H. sapiens	MIR3936	microRNA 3936						0.0	0.0	0.0	0.0	0.0	0.0	0.0	0.0	0.0	0.0	0.0	0.0	0.0	0.0	0.0	0.0	0.0	0.0	0.0	0.0
LOC101928063	101928063	Gene_ID	H. sapiens	101928063	H. sapiens	ZNF230-DT	ZNF230 divergent transcript						0.0	0.0	0.0	0.0	0.0	0.0	0.0	0.0	0.0	0.0	0.0	0.0	0.0	0.0	0.0	0.0	0.0	0.0	0.0	0.0
CENPBD1P1	65996	gene_synonym	H. sapiens	65996	H. sapiens	CENPBD2P	CENPB DNA-binding domains containing 2, pseudogene						0.0	0.0	0.0	0.0	0.0	0.0	0.0	0.0	0.0	0.0	0.0	0.0	0.0	0.0	0.0	0.0	0.0	0.0	0.0	0.0
FAM86EP	348926	symbol	H. sapiens	348926	H. sapiens	FAM86EP	family with sequence similarity 86, member A pseudogene						0.0	0.0	0.0	0.0	0.0	0.0	0.0	0.0	0.0	0.0	0.0	0.0	0.0	0.0	0.0	0.0	0.0	0.0	0.0	0.0
SPRNP1	399833	symbol	H. sapiens	399833	H. sapiens	SPRNP1	shadow of prion protein pseudogene 1						0.0	0.0	0.0	0.0	0.0	0.0	0.0	0.0	0.0	0.0	0.0	0.0	0.0	0.0	0.0	0.0	0.0	0.0	0.0	0.0
PCAT7	101928099	symbol	H. sapiens	101928099	H. sapiens	PCAT7	prostate cancer associated transcript 7						0.0	0.0	0.0	0.0	0.0	0.0	0.0	0.0	0.0	0.0	0.0	0.0	0.0	0.0	0.0	0.0	0.0	0.0	0.0	0.0
SBF1P1	100133234	symbol	H. sapiens	100133234	H. sapiens	SBF1P1	SET binding factor 1 pseudogene 1						0.0	0.0	0.0	0.0	0.0	0.0	0.0	0.0	0.0	0.0	0.0	0.0	0.0	0.0	0.0	0.0	0.0	0.0	0.0	0.0
PCDHB18P	54660	symbol	H. sapiens	54660	H. sapiens	PCDHB18P	protocadherin beta 18 pseudogene	GO:0007156 homophilic cell adhesion via plasma membrane adhesion molecules;GO:0098742 cell-cell adhesion via plasma-membrane adhesion molecules;GO:0098609 cell-cell adhesion	GO:0005887 integral component of plasma membrane;GO:0031226 intrinsic component of plasma membrane;GO:0016021 integral component of membrane	GO:0005509 calcium ion binding;GO:0046872 metal ion binding;GO:0043169 cation binding			1.0	0.0	0.0	0.0	0.0	0.0	0.0	0.0	0.0	0.0	0.0	0.0	0.0	0.0	0.0	0.0	0.0	0.0	0.0	0.0
MIR6891	102465537	symbol	H. sapiens	102465537	H. sapiens	MIR6891	microRNA 6891						0.0	0.0	0.0	0.0	0.0	0.0	0.0	0.0	0.0	0.0	0.0	0.0	0.0	0.0	0.0	0.0	0.0	0.0	0.0	0.0
ZNF670-ZNF695	100533111	symbol	H. sapiens	100533111	H. sapiens	ZNF670-ZNF695	ZNF670-ZNF695 readthrough (NMD candidate)						0.0	0.0	0.0	0.0	0.0	0.0	0.0	0.0	0.0	0.0	0.0	0.0	0.0	0.0	0.0	0.0	0.0	0.0	0.0	0.0
FAM185BP	641808	symbol	H. sapiens	641808	H. sapiens	FAM185BP	family with sequence similarity 185, member A pseudogene						0.0	0.0	0.0	0.0	0.0	0.0	0.0	0.0	0.0	0.0	0.0	0.0	0.0	0.0	0.0	0.0	0.0	0.0	0.0	0.0
LINC00663	284440	symbol	H. sapiens	284440	H. sapiens	LINC00663	long intergenic non-protein coding RNA 663						0.0	0.0	0.0	0.0	0.0	0.0	0.0	0.0	0.0	0.0	0.0	0.0	0.0	0.0	0.0	0.0	0.0	0.0	0.0	0.0
CLK2P1	1197	symbol	H. sapiens	1197	H. sapiens	CLK2P1	CDC like kinase 2, pseudogene 1						0.0	0.0	0.0	0.0	0.0	0.0	0.0	0.0	0.0	0.0	0.0	0.0	0.0	0.0	0.0	0.0	0.0	0.0	0.0	0.0
PLCE1-AS1	100128054	symbol	H. sapiens	100128054	H. sapiens	PLCE1-AS1	PLCE1 antisense RNA 1						0.0	0.0	0.0	0.0	0.0	0.0	0.0	0.0	0.0	0.0	0.0	0.0	0.0	0.0	0.0	0.0	0.0	0.0	0.0	0.0
NUP210P1	255330	symbol	H. sapiens	255330	H. sapiens	NUP210P1	nucleoporin 210 pseudogene 1						0.0	0.0	0.0	0.0	0.0	0.0	0.0	0.0	0.0	0.0	0.0	0.0	0.0	0.0	0.0	0.0	0.0	0.0	0.0	0.0
DTX2P1-UPK3BP1-PMS2P11	441263	symbol	H. sapiens	441263	H. sapiens	DTX2P1-UPK3BP1-PMS2P11	DTX2P1-UPK3BP1-PMS2P11 readthrough, transcribed pseudogene						0.0	0.0	0.0	0.0	0.0	0.0	0.0	0.0	0.0	0.0	0.0	0.0	0.0	0.0	0.0	0.0	0.0	0.0	0.0	0.0
FUT8-AS1	645431	symbol	H. sapiens	645431	H. sapiens	FUT8-AS1	FUT8 antisense RNA 1						0.0	0.0	0.0	0.0	0.0	0.0	0.0	0.0	0.0	0.0	0.0	0.0	0.0	0.0	0.0	0.0	0.0	0.0	0.0	0.0
MIR3135A	100422901	symbol	H. sapiens	100422901	H. sapiens	MIR3135A	microRNA 3135a						0.0	0.0	0.0	0.0	0.0	0.0	0.0	0.0	0.0	0.0	0.0	0.0	0.0	0.0	0.0	0.0	0.0	0.0	0.0	0.0
DSCR9	257203	symbol	H. sapiens	257203	H. sapiens	DSCR9	Down syndrome critical region 9	GO:0008150 biological_process	GO:0005575 cellular_component	GO:0003674 molecular_function			0.0	0.0	0.0	0.0	0.0	0.0	0.0	0.0	0.0	0.0	0.0	0.0	0.0	0.0	0.0	0.0	0.0	0.0	0.0	0.0
ALG1L9P	285407	symbol	H. sapiens	285407	H. sapiens	ALG1L9P	ALG1 like 9, pseudogene						0.0	0.0	0.0	0.0	0.0	0.0	0.0	0.0	0.0	0.0	0.0	0.0	0.0	0.0	0.0	0.0	0.0	0.0	0.0	0.0
FAM41C	284593	symbol	H. sapiens	284593	H. sapiens	FAM41C	family with sequence similarity 41 member C						0.0	0.0	0.0	0.0	0.0	0.0	0.0	0.0	0.0	0.0	0.0	0.0	0.0	0.0	0.0	0.0	0.0	0.0	0.0	0.0
MIR4792						None	None	None	None	None	None	None	nan	nan	nan	nan	nan	nan	nan	nan	nan	nan	nan	nan	nan	nan	nan	nan	nan	nan	nan	nan
HNRNPKP3	399881	symbol	H. sapiens	399881	H. sapiens	HNRNPKP3	heterogeneous nuclear ribonucleoprotein K pseudogene 3						0.0	0.0	0.0	0.0	0.0	0.0	0.0	0.0	0.0	0.0	0.0	0.0	0.0	0.0	0.0	0.0	0.0	0.0	0.0	0.0
LOC100240734	100240734	Gene_ID	H. sapiens	100240734	H. sapiens	LOC100240734	uncharacterized LOC100240734						0.0	0.0	0.0	0.0	0.0	0.0	0.0	0.0	0.0	0.0	0.0	0.0	0.0	0.0	0.0	0.0	0.0	0.0	0.0	0.0
WBP11P1	441818	symbol	H. sapiens	441818	H. sapiens	WBP11P1	WBP11 pseudogene 1						0.0	0.0	0.0	0.0	0.0	0.0	0.0	0.0	0.0	0.0	0.0	0.0	0.0	0.0	0.0	0.0	0.0	0.0	0.0	0.0
LINC02087	101928567	symbol	H. sapiens	101928567	H. sapiens	LINC02087	long intergenic non-protein coding RNA 2087						0.0	0.0	0.0	0.0	0.0	0.0	0.0	0.0	0.0	0.0	0.0	0.0	0.0	0.0	0.0	0.0	0.0	0.0	0.0	0.0
CDKN2B-AS1	100048912	symbol	H. sapiens	100048912	H. sapiens	CDKN2B-AS1	CDKN2B antisense RNA 1	GO:0030335 positive regulation of cell migration;GO:2000147 positive regulation of cell motility;GO:0051272 positive regulation of cellular component movement		GO:0005515 protein binding;GO:0005488 binding;GO:0003674 molecular_function			0.0	0.0	0.0	0.0	0.0	0.0	0.0	0.0	0.0	0.0	0.0	0.0	0.0	0.0	0.0	0.0	0.0	0.0	0.0	0.0
MIR2053	100302225	symbol	H. sapiens	100302225	H. sapiens	MIR2053	microRNA 2053						0.0	0.0	0.0	0.0	0.0	0.0	0.0	0.0	0.0	0.0	0.0	0.0	0.0	0.0	0.0	0.0	0.0	0.0	0.0	0.0
LOC100505978	100505978	Gene_ID	H. sapiens	100505978	H. sapiens	LOC100505978	uncharacterized LOC100505978						0.0	0.0	0.0	0.0	0.0	0.0	0.0	0.0	0.0	0.0	0.0	0.0	0.0	0.0	0.0	0.0	0.0	0.0	0.0	0.0
TUBA4B	80086	symbol	H. sapiens	80086	H. sapiens	TUBA4B	tubulin alpha 4b	GO:0000226 microtubule cytoskeleton organization;GO:0000278 mitotic cell cycle;GO:0007017 microtubule-based process	GO:0005874 microtubule;GO:0099513 polymeric cytoskeletal fiber;GO:0099512 supramolecular fiber	GO:0005200 structural constituent of cytoskeleton;GO:0003924 GTPase activity;GO:0005525 GTP binding			0.0	1.0	0.0	0.0	0.0	0.0	0.0	0.0	0.0	0.0	0.0	0.0	0.0	0.0	0.0	0.0	0.0	0.0	0.0	0.0
TCF12	6938	symbol	H. sapiens	6938	H. sapiens	TCF12	transcription factor 12	GO:0045666 positive regulation of neuron differentiation;GO:0045664 regulation of neuron differentiation;GO:0007517 muscle organ development	GO:0090575 RNA polymerase II transcription regulator complex;GO:0016607 nuclear speck;GO:0005667 transcription regulator complex	GO:0071837 HMG box domain binding;GO:0035497 cAMP response element binding;GO:0043425 bHLH transcription factor binding			0.0	0.0	0.0	0.0	0.0	0.0	0.0	0.0	0.0	0.0	0.0	0.0	0.0	0.0	0.0	0.0	0.0	0.0	0.0	0.0
LOC145783	145783	Gene_ID	H. sapiens	145783	H. sapiens	LOC145783	uncharacterized LOC145783						0.0	0.0	0.0	0.0	0.0	0.0	0.0	0.0	0.0	0.0	0.0	0.0	0.0	0.0	0.0	0.0	0.0	0.0	0.0	0.0
CYP2B7P	1556	symbol	H. sapiens	1556	H. sapiens	CYP2B7P	cytochrome P450 family 2 subfamily B member 7, pseudogene						0.0	0.0	0.0	0.0	0.0	0.0	0.0	0.0	0.0	0.0	0.0	0.0	0.0	0.0	0.0	0.0	0.0	0.0	0.0	0.0
LOC100129603	100129603	Gene_ID	H. sapiens	100129603	H. sapiens	LOC100129603	uncharacterized LOC100129603						0.0	0.0	0.0	0.0	0.0	0.0	0.0	0.0	0.0	0.0	0.0	0.0	0.0	0.0	0.0	0.0	0.0	0.0	0.0	0.0
SDCCAG8	10806	symbol	H. sapiens	10806	H. sapiens	SDCCAG8	SHH signaling and ciliogenesis regulator SDCCAG8	GO:1902017 regulation of cilium assembly;GO:0007098 centrosome cycle;GO:0031023 microtubule organizing center organization	GO:0034451 centriolar satellite;GO:0097733 photoreceptor cell cilium;GO:0097731 9+0 non-motile cilium	GO:0005515 protein binding;GO:0005488 binding;GO:0003674 molecular_function			0.0	0.0	0.0	0.0	0.0	0.0	0.0	0.0	0.0	0.0	0.0	0.0	0.0	0.0	0.0	0.0	0.0	0.0	0.0	0.0
HSPB7	27129	symbol	H. sapiens	27129	H. sapiens	HSPB7	heat shock protein family B (small) member 7	GO:0006986 response to unfolded protein;GO:0035966 response to topologically incorrect protein;GO:0008016 regulation of heart contraction	GO:0016235 aggresome;GO:0016234 inclusion body;GO:0015030 Cajal body	GO:0031005 filamin binding;GO:0008022 protein C-terminus binding;GO:0008092 cytoskeletal protein binding			0.0	0.0	0.0	0.0	0.0	0.0	0.0	0.0	0.0	0.0	0.0	0.0	0.0	0.0	0.0	0.0	0.0	0.0	0.0	0.0
THBS2	7058	symbol	H. sapiens	7058	H. sapiens	THBS2	thrombospondin 2	GO:0051965 positive regulation of synapse assembly;GO:0051963 regulation of synapse assembly;GO:1901890 positive regulation of cell junction assembly	GO:0031091 platelet alpha granule;GO:0005604 basement membrane;GO:0062023 collagen-containing extracellular matrix	GO:0008201 heparin binding;GO:0005201 extracellular matrix structural constituent;GO:0005539 glycosaminoglycan binding	(hsa05144)Malaria; (ko05144)Malaria; (ko04512)ECM-receptor interaction		1.0	1.0	0.0	0.0	0.0	0.0	0.0	0.0	0.0	0.0	0.0	0.0	0.0	0.0	0.0	0.0	0.0	0.0	0.0	0.0
GTF3C6	112495	symbol	H. sapiens	112495	H. sapiens	GTF3C6	general transcription factor IIIC subunit 6	GO:0042791 5S class rRNA transcription by RNA polymerase III;GO:0042797 tRNA transcription by RNA polymerase III;GO:0009304 tRNA transcription	GO:0000127 transcription factor TFIIIC complex;GO:0090576 RNA polymerase III transcription regulator complex;GO:0005667 transcription regulator complex	GO:0003677 DNA binding;GO:0003676 nucleic acid binding;GO:1901363 heterocyclic compound binding			0.0	0.0	0.0	0.0	0.0	0.0	0.0	0.0	0.0	0.0	0.0	0.0	0.0	0.0	0.0	0.0	0.0	0.0	0.0	0.0
MYOG	4656	symbol	H. sapiens	4656	H. sapiens	MYOG	myogenin	GO:0071259 cellular response to magnetism;GO:0014737 positive regulation of muscle atrophy;GO:0071000 response to magnetism	GO:0032993 protein-DNA complex;GO:0005667 transcription regulator complex;GO:0000785 chromatin	GO:0070888 E-box binding;GO:0031490 chromatin DNA binding;GO:0001228 DNA-binding transcription activator activity, RNA polymerase II-specific			0.0	0.0	0.0	0.0	0.0	0.0	0.0	0.0	0.0	0.0	0.0	0.0	0.0	0.0	0.0	0.0	0.0	0.0	0.0	1.0
SETDB2-PHF11	107303344	symbol	H. sapiens	107303344	H. sapiens	SETDB2-PHF11	SETDB2-PHF11 readthrough						0.0	0.0	0.0	0.0	0.0	0.0	0.0	0.0	0.0	0.0	0.0	0.0	0.0	0.0	0.0	0.0	0.0	0.0	0.0	0.0
SETDB2	83852	symbol	H. sapiens	83852	H. sapiens	SETDB2	SET domain bifurcated histone lysine methyltransferase 2	GO:0090309 positive regulation of DNA methylation-dependent heterochromatin assembly;GO:0031453 positive regulation of heterochromatin assembly;GO:0120263 positive regulation of heterochromatin organization	GO:0005694 chromosome;GO:0005654 nucleoplasm;GO:0031981 nuclear lumen	GO:0046974 histone methyltransferase activity (H3-K9 specific);GO:0018024 histone-lysine N-methyltransferase activity;GO:0042054 histone methyltransferase activity	(ko00310)Lysine degradation; (hsa00310)Lysine degradation		0.0	0.0	0.0	0.0	0.0	0.0	1.0	0.0	1.0	0.0	0.0	0.0	0.0	0.0	0.0	1.0	0.0	0.0	0.0	0.0
SRSF12	135295	symbol	H. sapiens	135295	H. sapiens	SRSF12	serine and arginine rich splicing factor 12	GO:0048025 negative regulation of mRNA splicing, via spliceosome;GO:0000395 mRNA 5'-splice site recognition;GO:0033119 negative regulation of RNA splicing	GO:0016607 nuclear speck;GO:0016604 nuclear body;GO:0005654 nucleoplasm	GO:0050733 RS domain binding;GO:0051082 unfolded protein binding;GO:0019904 protein domain specific binding			0.0	0.0	0.0	0.0	0.0	0.0	0.0	0.0	0.0	0.0	0.0	0.0	0.0	0.0	0.0	0.0	0.0	0.0	0.0	0.0
FAM234A	83986	symbol	H. sapiens	83986	H. sapiens	FAM234A	family with sequence similarity 234 member A	GO:0008150 biological_process	GO:0009986 cell surface;GO:0070062 extracellular exosome;GO:1903561 extracellular vesicle	GO:0003674 molecular_function			0.0	0.0	0.0	0.0	0.0	0.0	0.0	0.0	0.0	0.0	0.0	0.0	0.0	0.0	0.0	0.0	0.0	0.0	0.0	0.0
WDR72	256764	symbol	H. sapiens	256764	H. sapiens	WDR72	WD repeat domain 72	GO:0070166 enamel mineralization;GO:0097186 amelogenesis;GO:0034505 tooth mineralization	GO:0005768 endosome;GO:0031410 cytoplasmic vesicle;GO:0097708 intracellular vesicle				0.0	0.0	0.0	0.0	0.0	0.0	0.0	0.0	0.0	0.0	0.0	0.0	0.0	0.0	0.0	0.0	0.0	0.0	0.0	0.0
FBXO18	84893	gene_synonym	H. sapiens	84893	H. sapiens	FBH1	F-box DNA helicase 1	GO:0072429 response to intra-S DNA damage checkpoint signaling;GO:1902231 positive regulation of intrinsic apoptotic signaling pathway in response to DNA damage;GO:0072396 response to cell cycle checkpoint signaling	GO:0019005 SCF ubiquitin ligase complex;GO:0031461 cullin-RING ubiquitin ligase complex;GO:0000151 ubiquitin ligase complex	GO:0015616 DNA translocase activity;GO:0043138 3'-5' DNA helicase activity;GO:0003678 DNA helicase activity			0.0	0.0	0.0	0.0	0.0	0.0	0.0	0.0	0.0	0.0	0.0	0.0	0.0	0.0	0.0	0.0	0.0	0.0	0.0	0.0
PDE6C	5146	symbol	H. sapiens	5146	H. sapiens	PDE6C	phosphodiesterase 6C	GO:0042670 retinal cone cell differentiation;GO:0046549 retinal cone cell development;GO:0007603 phototransduction, visible light	GO:0005886 plasma membrane;GO:0071944 cell periphery;GO:0016020 membrane	GO:0047555 3',5'-cyclic-GMP phosphodiesterase activity;GO:0030553 cGMP binding;GO:0004114 3',5'-cyclic-nucleotide phosphodiesterase activity	(ko00230)Purine metabolism; (hsa00230)Purine metabolism		0.0	0.0	0.0	0.0	0.0	1.0	0.0	0.0	0.0	0.0	1.0	0.0	0.0	0.0	0.0	0.0	0.0	0.0	0.0	0.0
ZNF740	283337	symbol	H. sapiens	283337	H. sapiens	ZNF740	zinc finger protein 740	GO:0006357 regulation of transcription by RNA polymerase II;GO:0006366 transcription by RNA polymerase II;GO:0006355 regulation of transcription, DNA-templated	GO:0000785 chromatin;GO:0005694 chromosome;GO:0043228 non-membrane-bounded organelle	GO:0000978 RNA polymerase II cis-regulatory region sequence-specific DNA binding;GO:0000987 cis-regulatory region sequence-specific DNA binding;GO:0000981 DNA-binding transcription factor activity, RNA polymerase II-specific			0.0	0.0	0.0	0.0	0.0	0.0	0.0	0.0	0.0	0.0	0.0	0.0	0.0	0.0	0.0	0.0	0.0	0.0	0.0	0.0
C22orf34	348645	gene_synonym	H. sapiens	348645	H. sapiens	MIR3667HG	MIR3667 host gene						0.0	0.0	0.0	0.0	0.0	0.0	0.0	0.0	0.0	0.0	0.0	0.0	0.0	0.0	0.0	0.0	0.0	0.0	0.0	0.0
C11orf45	219833	gene_synonym	H. sapiens	219833	H. sapiens	KCNJ5-AS1	KCNJ5 antisense RNA 1		GO:0005576 extracellular region;GO:0110165 cellular anatomical entity;GO:0005575 cellular_component	GO:0005515 protein binding;GO:0005488 binding;GO:0003674 molecular_function			0.0	0.0	0.0	0.0	0.0	0.0	0.0	0.0	0.0	0.0	0.0	0.0	0.0	0.0	0.0	0.0	0.0	0.0	0.0	0.0
C9	735	symbol	H. sapiens	735	H. sapiens	C9	complement C9	GO:0006957 complement activation, alternative pathway;GO:0019835 cytolysis;GO:0006958 complement activation, classical pathway	GO:0005579 membrane attack complex;GO:0046930 pore complex;GO:0072562 blood microparticle	GO:0005515 protein binding;GO:0005488 binding;GO:0003674 molecular_function	(ko05020)Prion diseases; (hsa05020)Prion diseases; (ko04610)Complement and coagulation cascades		0.0	1.0	0.0	0.0	0.0	0.0	0.0	0.0	0.0	0.0	0.0	0.0	0.0	0.0	0.0	0.0	0.0	0.0	0.0	0.0
GRIP2	80852	symbol	H. sapiens	80852	H. sapiens	GRIP2	glutamate receptor interacting protein 2	GO:0098887 neurotransmitter receptor transport, endosome to postsynaptic membrane;GO:0014824 artery smooth muscle contraction;GO:0099639 neurotransmitter receptor transport, endosome to plasma membrane	GO:0045211 postsynaptic membrane;GO:0014069 postsynaptic density;GO:0032279 asymmetric synapse	GO:0035254 glutamate receptor binding;GO:0030159 signaling receptor complex adaptor activity;GO:0035591 signaling adaptor activity			0.0	0.0	0.0	0.0	0.0	0.0	0.0	0.0	0.0	0.0	0.0	0.0	0.0	0.0	0.0	0.0	0.0	0.0	0.0	0.0
C8orf31	286122	gene_synonym	H. sapiens	286122	H. sapiens	LINC02904	long intergenic non-protein coding RNA 2904						0.0	0.0	0.0	0.0	0.0	0.0	0.0	0.0	0.0	0.0	0.0	0.0	0.0	0.0	0.0	0.0	0.0	0.0	0.0	0.0
STK10	6793	symbol	H. sapiens	6793	H. sapiens	STK10	serine/threonine kinase 10	GO:0071593 lymphocyte aggregation;GO:0070486 leukocyte aggregation;GO:2000401 regulation of lymphocyte migration	GO:0035579 specific granule membrane;GO:0042581 specific granule;GO:0030667 secretory granule membrane	GO:0106310 protein serine kinase activity;GO:0004674 protein serine/threonine kinase activity;GO:0004672 protein kinase activity	(hsa04914)Progesterone-mediated oocyte maturation		0.0	0.0	0.0	0.0	0.0	0.0	0.0	0.0	0.0	0.0	0.0	0.0	0.0	0.0	0.0	0.0	0.0	0.0	0.0	0.0
PROZ	8858	symbol	H. sapiens	8858	H. sapiens	PROZ	protein Z, vitamin K dependent plasma glycoprotein	GO:0007596 blood coagulation;GO:0007599 hemostasis;GO:0050817 coagulation	GO:0005796 Golgi lumen;GO:0005788 endoplasmic reticulum lumen;GO:0005794 Golgi apparatus	GO:0004252 serine-type endopeptidase activity;GO:0008236 serine-type peptidase activity;GO:0017171 serine hydrolase activity			1.0	0.0	0.0	0.0	0.0	0.0	0.0	0.0	0.0	0.0	0.0	0.0	1.0	0.0	0.0	0.0	0.0	0.0	0.0	0.0
TARBP1	6894	symbol	H. sapiens	6894	H. sapiens	TARBP1	TAR (HIV-1) RNA binding protein 1	GO:0030488 tRNA methylation;GO:0001510 RNA methylation;GO:0006400 tRNA modification	GO:0005634 nucleus;GO:0043231 intracellular membrane-bounded organelle;GO:0043229 intracellular organelle	GO:0016423 tRNA (guanine) methyltransferase activity;GO:0008175 tRNA methyltransferase activity;GO:0008173 RNA methyltransferase activity			0.0	0.0	0.0	0.0	0.0	0.0	1.0	0.0	0.0	0.0	0.0	0.0	0.0	0.0	0.0	0.0	0.0	0.0	0.0	0.0
MDM4	4194	symbol	H. sapiens	4194	H. sapiens	MDM4	MDM4 regulator of p53	GO:0003283 atrial septum development;GO:0003181 atrioventricular valve morphogenesis;GO:0003171 atrioventricular valve development	GO:0005654 nucleoplasm;GO:0031981 nuclear lumen;GO:0031974 membrane-enclosed lumen	GO:0002039 p53 binding;GO:0008270 zinc ion binding;GO:0046914 transition metal ion binding	(ko04115)p53 signaling pathway; (hsa04115)p53 signaling pathway; (ko05206)MicroRNAs in cancer		0.0	0.0	0.0	0.0	0.0	0.0	0.0	0.0	0.0	0.0	0.0	0.0	0.0	0.0	0.0	0.0	0.0	0.0	0.0	0.0
SLC9B1	150159	symbol	H. sapiens	150159	H. sapiens	SLC9B1	solute carrier family 9 member B1	GO:0051453 regulation of intracellular pH;GO:0030641 regulation of cellular pH;GO:0006885 regulation of pH	GO:0097228 sperm principal piece;GO:0036126 sperm flagellum;GO:0097729 9+2 motile cilium	GO:0015385 sodium:proton antiporter activity;GO:0005451 monovalent cation:proton antiporter activity;GO:0051139 metal ion:proton antiporter activity			0.0	0.0	0.0	0.0	0.0	0.0	0.0	0.0	0.0	0.0	0.0	0.0	0.0	0.0	0.0	0.0	0.0	0.0	0.0	0.0
VPS33B	26276	symbol	H. sapiens	26276	H. sapiens	VPS33B	VPS33B late endosome and lysosome associated	GO:0070889 platelet alpha granule organization;GO:0017185 peptidyl-lysine hydroxylation;GO:0032400 melanosome localization	GO:0033263 CORVET complex;GO:0030897 HOPS complex;GO:0099023 vesicle tethering complex	GO:0044877 protein-containing complex binding;GO:0005515 protein binding;GO:0005488 binding			0.0	0.0	0.0	0.0	0.0	0.0	0.0	0.0	0.0	0.0	0.0	0.0	0.0	0.0	0.0	0.0	0.0	0.0	0.0	0.0
SLC4A11	83959	symbol	H. sapiens	83959	H. sapiens	SLC4A11	solute carrier family 4 member 11	GO:0035445 borate transmembrane transport;GO:0046713 borate transport;GO:2000739 regulation of mesenchymal stem cell differentiation	GO:0016323 basolateral plasma membrane;GO:0009925 basal plasma membrane;GO:0045178 basal part of cell	GO:0046715 active borate transmembrane transporter activity;GO:0005452 inorganic anion exchanger activity;GO:0005372 water transmembrane transporter activity			0.0	0.0	0.0	0.0	0.0	0.0	0.0	0.0	0.0	0.0	0.0	0.0	0.0	0.0	0.0	0.0	0.0	0.0	0.0	0.0
GLB1L2	89944	symbol	H. sapiens	89944	H. sapiens	GLB1L2	galactosidase beta 1 like 2	GO:0005975 carbohydrate metabolic process;GO:0044238 primary metabolic process;GO:0071704 organic substance metabolic process	GO:0005773 vacuole;GO:0005576 extracellular region;GO:0005737 cytoplasm	GO:0004565 beta-galactosidase activity;GO:0015925 galactosidase activity;GO:0004553 hydrolase activity, hydrolyzing O-glycosyl compounds			0.0	0.0	0.0	0.0	0.0	0.0	0.0	0.0	0.0	0.0	0.0	0.0	0.0	1.0	0.0	0.0	0.0	0.0	0.0	0.0
SLC25A12	8604	symbol	H. sapiens	8604	H. sapiens	SLC25A12	solute carrier family 25 member 12	GO:1902689 negative regulation of NAD metabolic process;GO:1904024 negative regulation of glucose catabolic process to lactate via pyruvate;GO:1901003 negative regulation of fermentation	GO:0005743 mitochondrial inner membrane;GO:0019866 organelle inner membrane;GO:0031966 mitochondrial membrane	GO:0015183 L-aspartate transmembrane transporter activity;GO:0005313 L-glutamate transmembrane transporter activity;GO:0015556 C4-dicarboxylate transmembrane transporter activity			1.0	0.0	0.0	0.0	1.0	0.0	0.0	0.0	0.0	0.0	0.0	0.0	0.0	0.0	0.0	0.0	0.0	0.0	0.0	0.0
SCAPER	49855	symbol	H. sapiens	49855	H. sapiens	SCAPER	S-phase cyclin A associated protein in the ER		GO:0016607 nuclear speck;GO:0016604 nuclear body;GO:0005783 endoplasmic reticulum	GO:0008270 zinc ion binding;GO:0046914 transition metal ion binding;GO:0046872 metal ion binding			0.0	0.0	0.0	0.0	0.0	0.0	0.0	0.0	0.0	0.0	0.0	0.0	0.0	0.0	0.0	0.0	0.0	0.0	0.0	0.0
SLCO1B3	28234	symbol	H. sapiens	28234	H. sapiens	SLCO1B3	solute carrier organic anion transporter family member 1B3	GO:0042167 heme catabolic process;GO:0046149 pigment catabolic process;GO:0006787 porphyrin-containing compound catabolic process	GO:0016323 basolateral plasma membrane;GO:0009925 basal plasma membrane;GO:0045178 basal part of cell	GO:0015347 sodium-independent organic anion transmembrane transporter activity;GO:0015125 bile acid transmembrane transporter activity;GO:1901618 organic hydroxy compound transmembrane transporter activity	(ko04976)Bile secretion; (hsa04976)Bile secretion		0.0	0.0	0.0	0.0	0.0	0.0	0.0	0.0	0.0	0.0	0.0	0.0	0.0	0.0	0.0	0.0	0.0	0.0	0.0	0.0
GFPT2	9945	symbol	H. sapiens	9945	H. sapiens	GFPT2	glutamine-fructose-6-phosphate transaminase 2	GO:0006048 UDP-N-acetylglucosamine biosynthetic process;GO:0006002 fructose 6-phosphate metabolic process;GO:0046349 amino sugar biosynthetic process	GO:0005829 cytosol;GO:0005737 cytoplasm;GO:0005622 intracellular anatomical structure	GO:0004360 glutamine-fructose-6-phosphate transaminase (isomerizing) activity;GO:0070548 L-glutamine aminotransferase activity;GO:0008483 transaminase activity	(ko00250)Alanine, aspartate and glutamate metabolism; (hsa00250)Alanine, aspartate and glutamate metabolism; (ko00520)Amino sugar and nucleotide sugar metabolism		0.0	0.0	0.0	0.0	1.0	0.0	0.0	0.0	0.0	0.0	0.0	0.0	0.0	0.0	0.0	0.0	0.0	0.0	0.0	0.0
ADAM22	53616	symbol	H. sapiens	53616	H. sapiens	ADAM22	ADAM metallopeptidase domain 22	GO:0099633 protein localization to postsynaptic specialization membrane;GO:0099645 neurotransmitter receptor localization to postsynaptic specialization membrane;GO:0022011 myelination in peripheral nervous system	GO:0099061 integral component of postsynaptic density membrane;GO:0099146 intrinsic component of postsynaptic density membrane;GO:0099060 integral component of postsynaptic specialization membrane	GO:0004222 metalloendopeptidase activity;GO:0005178 integrin binding;GO:0008237 metallopeptidase activity			0.0	0.0	0.0	0.0	0.0	0.0	0.0	0.0	0.0	0.0	0.0	0.0	1.0	0.0	0.0	0.0	0.0	0.0	0.0	0.0
NOMO1	23420	symbol	H. sapiens	23420	H. sapiens	NOMO1	NODAL modulator 1	GO:1900108 negative regulation of nodal signaling pathway;GO:1900107 regulation of nodal signaling pathway;GO:0032926 negative regulation of activin receptor signaling pathway	GO:0005789 endoplasmic reticulum membrane;GO:0098827 endoplasmic reticulum subcompartment;GO:0042175 nuclear outer membrane-endoplasmic reticulum membrane network	GO:0043022 ribosome binding;GO:0043021 ribonucleoprotein complex binding;GO:0030246 carbohydrate binding			0.0	0.0	0.0	0.0	0.0	0.0	0.0	0.0	0.0	0.0	0.0	0.0	0.0	0.0	0.0	0.0	0.0	0.0	0.0	0.0
CCDC88C	440193	symbol	H. sapiens	440193	H. sapiens	CCDC88C	coiled-coil domain containing 88C	GO:0003383 apical constriction;GO:0003382 epithelial cell morphogenesis;GO:0031648 protein destabilization	GO:0005813 centrosome;GO:0005815 microtubule organizing center;GO:0015630 microtubule cytoskeleton	GO:0001965 G-protein alpha-subunit binding;GO:0051959 dynein light intermediate chain binding;GO:0005109 frizzled binding			0.0	0.0	1.0	0.0	0.0	0.0	0.0	0.0	0.0	1.0	0.0	0.0	0.0	0.0	0.0	0.0	0.0	0.0	0.0	0.0
FASTKD3	79072	symbol	H. sapiens	79072	H. sapiens	FASTKD3	FAST kinase domains 3	GO:0044528 regulation of mitochondrial mRNA stability;GO:0070131 positive regulation of mitochondrial translation;GO:0000963 mitochondrial RNA processing	GO:0035770 ribonucleoprotein granule;GO:0005759 mitochondrial matrix;GO:0099080 supramolecular complex	GO:0003723 RNA binding;GO:0003676 nucleic acid binding;GO:1901363 heterocyclic compound binding			0.0	0.0	0.0	0.0	0.0	0.0	0.0	0.0	0.0	0.0	0.0	0.0	0.0	0.0	0.0	0.0	0.0	0.0	0.0	0.0
PDE5A	8654	symbol	H. sapiens	8654	H. sapiens	PDE5A	phosphodiesterase 5A	GO:0046069 cGMP catabolic process;GO:0009214 cyclic nucleotide catabolic process;GO:0046068 cGMP metabolic process	GO:0005829 cytosol;GO:0005737 cytoplasm;GO:0005622 intracellular anatomical structure	GO:0047555 3',5'-cyclic-GMP phosphodiesterase activity;GO:0030553 cGMP binding;GO:0004114 3',5'-cyclic-nucleotide phosphodiesterase activity	(ko04022)cGMP-PKG signaling pathway; (hsa04022)cGMP-PKG signaling pathway; (ko00230)Purine metabolism		0.0	0.0	0.0	0.0	0.0	1.0	0.0	0.0	0.0	0.0	1.0	0.0	0.0	0.0	0.0	0.0	0.0	0.0	0.0	0.0
DBT	1629	symbol	H. sapiens	1629	H. sapiens	DBT	dihydrolipoamide branched chain transacylase E2		GO:0005947 mitochondrial alpha-ketoglutarate dehydrogenase complex;GO:0030062 mitochondrial tricarboxylic acid cycle enzyme complex;GO:0045240 dihydrolipoyl dehydrogenase complex	GO:0031405 lipoic acid binding;GO:0043754 dihydrolipoyllysine-residue (2-methylpropanoyl)transferase activity;GO:0005504 fatty acid binding	(hsa)Leucine degradation, leucine => acetoacetate + acetyl-CoA; (M00036)Leucine degradation, leucine => acetoacetate + acetyl-CoA; (ko00640)Propanoate metabolism		0.0	0.0	0.0	0.0	0.0	0.0	0.0	0.0	0.0	0.0	0.0	0.0	0.0	0.0	1.0	0.0	0.0	0.0	0.0	0.0
DRAM2	128338	symbol	H. sapiens	128338	H. sapiens	DRAM2	DNA damage regulated autophagy modulator 2	GO:0045494 photoreceptor cell maintenance;GO:0001895 retina homeostasis;GO:0007601 visual perception	GO:0001917 photoreceptor inner segment;GO:0016324 apical plasma membrane;GO:0005765 lysosomal membrane				0.0	0.0	0.0	0.0	0.0	0.0	0.0	0.0	0.0	0.0	0.0	0.0	0.0	0.0	0.0	0.0	0.0	0.0	0.0	0.0
CPSF1	29894	symbol	H. sapiens	29894	H. sapiens	CPSF1	cleavage and polyadenylation specific factor 1	GO:0098789 pre-mRNA cleavage required for polyadenylation;GO:0098787 mRNA cleavage involved in mRNA processing;GO:0006379 mRNA cleavage	GO:0005847 mRNA cleavage and polyadenylation specificity factor complex;GO:0005849 mRNA cleavage factor complex;GO:0140513 nuclear protein-containing complex	GO:0035925 mRNA 3'-UTR AU-rich region binding;GO:0003730 mRNA 3'-UTR binding;GO:0003729 mRNA binding	(ko03015)mRNA surveillance pathway; (hsa03015)mRNA surveillance pathway		0.0	0.0	0.0	0.0	0.0	0.0	0.0	0.0	0.0	0.0	0.0	0.0	0.0	0.0	0.0	0.0	0.0	0.0	0.0	0.0
CARD14	79092	symbol	H. sapiens	79092	H. sapiens	CARD14	caspase recruitment domain family member 14	GO:0007250 activation of NF-kappaB-inducing kinase activity;GO:0033209 tumor necrosis factor-mediated signaling pathway;GO:0032147 activation of protein kinase activity	GO:0016235 aggresome;GO:0016234 inclusion body;GO:0005829 cytosol	GO:0050700 CARD domain binding;GO:0019904 protein domain specific binding;GO:0005515 protein binding	(ko04064)NF-kappa B signaling pathway; (hsa04064)NF-kappa B signaling pathway		0.0	0.0	0.0	0.0	0.0	0.0	0.0	0.0	0.0	0.0	0.0	0.0	0.0	0.0	0.0	0.0	0.0	0.0	0.0	0.0
SLCO4C1	353189	symbol	H. sapiens	353189	H. sapiens	SLCO4C1	solute carrier organic anion transporter family member 4C1	GO:0043252 sodium-independent organic anion transport;GO:0015711 organic anion transport;GO:0006820 anion transport	GO:0035577 azurophil granule membrane;GO:0035579 specific granule membrane;GO:0005766 primary lysosome	GO:0015347 sodium-independent organic anion transmembrane transporter activity;GO:0008514 organic anion transmembrane transporter activity;GO:0015291 secondary active transmembrane transporter activity			0.0	0.0	0.0	0.0	0.0	0.0	0.0	0.0	0.0	0.0	0.0	0.0	0.0	0.0	0.0	0.0	0.0	0.0	0.0	0.0
LAMA5	3911	symbol	H. sapiens	3911	H. sapiens	LAMA5	laminin subunit alpha 5	GO:0060445 branching involved in salivary gland morphogenesis;GO:0007435 salivary gland morphogenesis;GO:0007431 salivary gland development	GO:0005610 laminin-5 complex;GO:0043259 laminin-10 complex;GO:0043260 laminin-11 complex	GO:0005178 integrin binding;GO:0005201 extracellular matrix structural constituent;GO:0050839 cell adhesion molecule binding	(ko04512)ECM-receptor interaction; (ko05222)Small cell lung cancer; (hsa04512)ECM-receptor interaction		0.0	1.0	0.0	0.0	0.0	0.0	0.0	0.0	0.0	0.0	0.0	0.0	0.0	0.0	0.0	0.0	0.0	0.0	0.0	0.0
SLC22A4	6583	symbol	H. sapiens	6583	H. sapiens	SLC22A4	solute carrier family 22 member 4	GO:1902603 carnitine transmembrane transport;GO:0015879 carnitine transport;GO:0015838 amino-acid betaine transport	GO:0016324 apical plasma membrane;GO:0045177 apical part of cell;GO:0098590 plasma membrane region	GO:0008513 secondary active organic cation transmembrane transporter activity;GO:0015226 carnitine transmembrane transporter activity;GO:0015651 quaternary ammonium group transmembrane transporter activity	(ko05231)Choline metabolism in cancer; (hsa05231)Choline metabolism in cancer		0.0	0.0	0.0	1.0	0.0	0.0	0.0	1.0	0.0	0.0	0.0	0.0	0.0	0.0	0.0	0.0	0.0	0.0	0.0	0.0
CD82	3732	symbol	H. sapiens	3732	H. sapiens	CD82	CD82 molecule		GO:0005887 integral component of plasma membrane;GO:0031226 intrinsic component of plasma membrane;GO:0070062 extracellular exosome	GO:0005515 protein binding;GO:0005488 binding;GO:0003674 molecular_function	(ko04115)p53 signaling pathway; (hsa04115)p53 signaling pathway		0.0	0.0	0.0	0.0	0.0	0.0	0.0	0.0	0.0	0.0	0.0	0.0	0.0	0.0	0.0	0.0	0.0	0.0	0.0	0.0
HAL	3034	symbol	H. sapiens	3034	H. sapiens	HAL	histidine ammonia-lyase	GO:0019556 histidine catabolic process to glutamate and formamide;GO:0043606 formamide metabolic process;GO:0019557 histidine catabolic process to glutamate and formate	GO:0005829 cytosol;GO:0005737 cytoplasm;GO:0005622 intracellular anatomical structure	GO:0004397 histidine ammonia-lyase activity;GO:0016841 ammonia-lyase activity;GO:0016840 carbon-nitrogen lyase activity	(ko00340)Histidine metabolism; (hsa00340)Histidine metabolism; (hsa01100)Metabolic pathways		0.0	0.0	0.0	0.0	1.0	0.0	0.0	0.0	0.0	0.0	0.0	0.0	0.0	0.0	0.0	0.0	0.0	0.0	0.0	0.0
POU6F2	11281	symbol	H. sapiens	11281	H. sapiens	POU6F2	POU class 6 homeobox 2	GO:0007402 ganglion mother cell fate determination;GO:0001709 cell fate determination;GO:0007601 visual perception	GO:0000785 chromatin;GO:0005694 chromosome;GO:0043228 non-membrane-bounded organelle	GO:0000978 RNA polymerase II cis-regulatory region sequence-specific DNA binding;GO:0000987 cis-regulatory region sequence-specific DNA binding;GO:0000981 DNA-binding transcription factor activity, RNA polymerase II-specific			0.0	0.0	0.0	0.0	0.0	0.0	0.0	0.0	0.0	0.0	0.0	0.0	0.0	0.0	0.0	0.0	0.0	0.0	0.0	0.0
RIPPLY2	134701	symbol	H. sapiens	134701	H. sapiens	RIPPLY2	ripply transcriptional repressor 2	GO:0032525 somite rostral/caudal axis specification;GO:0036342 post-anal tail morphogenesis;GO:0000578 embryonic axis specification	GO:0005634 nucleus;GO:0043231 intracellular membrane-bounded organelle;GO:0043229 intracellular organelle	GO:0005515 protein binding;GO:0005488 binding;GO:0003674 molecular_function			0.0	0.0	0.0	0.0	0.0	0.0	0.0	0.0	1.0	0.0	0.0	0.0	0.0	0.0	0.0	0.0	0.0	0.0	0.0	0.0
SAMD14	201191	symbol	H. sapiens	201191	H. sapiens	SAMD14	sterile alpha motif domain containing 14	GO:0019722 calcium-mediated signaling;GO:0019932 second-messenger-mediated signaling;GO:0007015 actin filament organization	GO:0014069 postsynaptic density;GO:0032279 asymmetric synapse;GO:0099572 postsynaptic specialization	GO:0051015 actin filament binding;GO:0003779 actin binding;GO:0008092 cytoskeletal protein binding			0.0	0.0	0.0	0.0	0.0	0.0	0.0	0.0	0.0	0.0	0.0	0.0	0.0	0.0	0.0	0.0	0.0	0.0	0.0	0.0
AOX1	316	symbol	H. sapiens	316	H. sapiens	AOX1	aldehyde oxidase 1	GO:0006805 xenobiotic metabolic process;GO:0071466 cellular response to xenobiotic stimulus;GO:0009410 response to xenobiotic stimulus	GO:0070062 extracellular exosome;GO:1903561 extracellular vesicle;GO:0043230 extracellular organelle	GO:0102797 geranial:oxygen oxidoreductase activity;GO:0102798 heptaldehyde:oxygen oxidoreductase activity;GO:0004031 aldehyde oxidase activity	(hsa00750)Vitamin B6 metabolism; (ko00750)Vitamin B6 metabolism; (hsa00760)Nicotinate and nicotinamide metabolism		0.0	0.0	0.0	0.0	0.0	0.0	0.0	0.0	0.0	0.0	0.0	0.0	0.0	0.0	0.0	0.0	0.0	1.0	0.0	0.0
RNF175	285533	symbol	H. sapiens	285533	H. sapiens	RNF175	ring finger protein 175	GO:0030433 ubiquitin-dependent ERAD pathway;GO:0036503 ERAD pathway;GO:0034976 response to endoplasmic reticulum stress	GO:0000139 Golgi membrane;GO:0005789 endoplasmic reticulum membrane;GO:0098827 endoplasmic reticulum subcompartment	GO:0061630 ubiquitin protein ligase activity;GO:0061659 ubiquitin-like protein ligase activity;GO:0004842 ubiquitin-protein transferase activity			0.0	0.0	0.0	0.0	0.0	0.0	0.0	0.0	0.0	0.0	0.0	0.0	0.0	0.0	0.0	0.0	0.0	0.0	0.0	0.0
THOC5	8563	symbol	H. sapiens	8563	H. sapiens	THOC5	THO complex 5	GO:2000002 negative regulation of DNA damage checkpoint;GO:0060215 primitive hemopoiesis;GO:1901977 negative regulation of cell cycle checkpoint	GO:0000347 THO complex;GO:0000445 THO complex part of transcription export complex;GO:0000346 transcription export complex	GO:0003729 mRNA binding;GO:0003723 RNA binding;GO:0003676 nucleic acid binding	(ko03013)RNA transport; (hsa03013)RNA transport		0.0	0.0	0.0	0.0	0.0	0.0	0.0	0.0	0.0	0.0	0.0	0.0	0.0	0.0	0.0	0.0	0.0	0.0	0.0	0.0
CASP5	838	symbol	H. sapiens	838	H. sapiens	CASP5	caspase 5	GO:0021762 substantia nigra development;GO:0048857 neural nucleus development;GO:0071260 cellular response to mechanical stimulus	GO:0072558 NLRP1 inflammasome complex;GO:0061702 inflammasome complex;GO:0005829 cytosol	GO:0097199 cysteine-type endopeptidase activity involved in apoptotic signaling pathway;GO:0097200 cysteine-type endopeptidase activity involved in execution phase of apoptosis;GO:0097153 cysteine-type endopeptidase activity involved in apoptotic process	(ko04621)NOD-like receptor signaling pathway; (hsa04621)NOD-like receptor signaling pathway		0.0	0.0	0.0	0.0	0.0	0.0	0.0	0.0	0.0	0.0	0.0	0.0	1.0	0.0	0.0	0.0	0.0	0.0	0.0	0.0
SLC1A2	6506	symbol	H. sapiens	6506	H. sapiens	SLC1A2	solute carrier family 1 member 2	GO:0042883 cysteine transport;GO:1903712 cysteine transmembrane transport;GO:0070777 D-aspartate transport	GO:0030673 axolemma;GO:0097449 astrocyte projection;GO:0097386 glial cell projection	GO:0033229 cysteine transmembrane transporter activity;GO:0005314 high-affinity glutamate transmembrane transporter activity;GO:0015501 glutamate:sodium symporter activity	(ko05014)Amyotrophic lateral sclerosis (ALS); (hsa05014)Amyotrophic lateral sclerosis (ALS); (hsa04721)Synaptic vesicle cycle		0.0	0.0	0.0	0.0	0.0	0.0	0.0	0.0	0.0	0.0	0.0	0.0	0.0	0.0	0.0	0.0	1.0	0.0	0.0	0.0
PGAP3	93210	symbol	H. sapiens	93210	H. sapiens	PGAP3	post-GPI attachment to proteins phospholipase 3	GO:0006506 GPI anchor biosynthetic process;GO:0006505 GPI anchor metabolic process;GO:0009247 glycolipid biosynthetic process	GO:0031227 intrinsic component of endoplasmic reticulum membrane;GO:0031300 intrinsic component of organelle membrane;GO:0000139 Golgi membrane	GO:0016788 hydrolase activity, acting on ester bonds;GO:0016787 hydrolase activity;GO:0003824 catalytic activity			0.0	0.0	0.0	0.0	0.0	1.0	0.0	1.0	0.0	0.0	0.0	1.0	0.0	0.0	0.0	0.0	0.0	0.0	0.0	0.0
NUBP1	4682	symbol	H. sapiens	4682	H. sapiens	NUBP1	nucleotide binding protein 1	GO:0072697 protein localization to cell cortex;GO:0010826 negative regulation of centrosome duplication;GO:0046606 negative regulation of centrosome cycle	GO:0005814 centriole;GO:0005929 cilium;GO:0005815 microtubule organizing center	GO:0051539 4 iron, 4 sulfur cluster binding;GO:0051536 iron-sulfur cluster binding;GO:0051540 metal cluster binding			0.0	0.0	0.0	0.0	0.0	0.0	0.0	0.0	0.0	0.0	0.0	0.0	0.0	0.0	0.0	0.0	0.0	0.0	0.0	0.0
MTM1	4534	symbol	H. sapiens	4534	H. sapiens	MTM1	myotubularin 1	GO:1902902 negative regulation of autophagosome assembly;GO:0048311 mitochondrion distribution;GO:0046716 muscle cell cellular homeostasis	GO:0030175 filopodium;GO:0001726 ruffle;GO:0030017 sarcomere	GO:0052629 phosphatidylinositol-3,5-bisphosphate 3-phosphatase activity;GO:0106018 phosphatidylinositol-3,5-bisphosphate phosphatase activity;GO:0019215 intermediate filament binding	(ko00562)Inositol phosphate metabolism; (hsa00562)Inositol phosphate metabolism; (ko04070)Phosphatidylinositol signaling system		0.0	0.0	0.0	0.0	0.0	1.0	0.0	1.0	0.0	0.0	0.0	0.0	0.0	0.0	0.0	0.0	0.0	0.0	0.0	0.0
DNAH12	201625	symbol	H. sapiens	201625	H. sapiens	DNAH12	dynein axonemal heavy chain 12	GO:0007018 microtubule-based movement;GO:0007017 microtubule-based process;GO:0006928 movement of cell or subcellular component	GO:0030286 dynein complex;GO:0005875 microtubule associated complex;GO:0005874 microtubule	GO:0008569 minus-end-directed microtubule motor activity;GO:0003777 microtubule motor activity;GO:0003774 cytoskeletal motor activity	(hsa05016)Huntington's disease; (ko05016)Huntington's disease		0.0	0.0	0.0	0.0	0.0	0.0	0.0	0.0	0.0	0.0	0.0	0.0	0.0	0.0	0.0	0.0	0.0	0.0	0.0	0.0
ITGB1	3688	symbol	H. sapiens	3688	H. sapiens	ITGB1	integrin subunit beta 1	GO:0051943 positive regulation of amino acid uptake involved in synaptic transmission;GO:0051951 positive regulation of glutamate uptake involved in transmission of nerve impulse;GO:0150103 reactive gliosis	GO:0034677 integrin alpha7-beta1 complex;GO:0034665 integrin alpha1-beta1 complex;GO:0034667 integrin alpha3-beta1 complex	GO:0019960 C-X3-C chemokine binding;GO:0098639 collagen binding involved in cell-matrix adhesion;GO:0098634 cell-matrix adhesion mediator activity	(ko05130)Pathogenic Escherichia coli infection; (hsa05130)Pathogenic Escherichia coli infection; (ko05140)Leishmaniasis		1.0	1.0	0.0	0.0	0.0	0.0	0.0	0.0	0.0	1.0	0.0	0.0	0.0	0.0	0.0	0.0	0.0	0.0	0.0	0.0
TGM2	7052	symbol	H. sapiens	7052	H. sapiens	TGM2	transglutaminase 2	GO:1904014 response to serotonin;GO:1904015 cellular response to serotonin;GO:0018153 isopeptide cross-linking via N6-(L-isoglutamyl)-L-lysine	GO:0005925 focal adhesion;GO:0062023 collagen-containing extracellular matrix;GO:0030055 cell-substrate junction	GO:0050568 protein-glutamine glutaminase activity;GO:0120294 peptide serotonyltransferase activity;GO:0120295 histone serotonyltransferase activity	(hsa05016)Huntington's disease; (ko05016)Huntington's disease		1.0	0.0	0.0	0.0	0.0	0.0	0.0	0.0	0.0	1.0	0.0	0.0	1.0	0.0	1.0	0.0	0.0	0.0	0.0	0.0
JARID2	3720	symbol	H. sapiens	3720	H. sapiens	JARID2	jumonji and AT-rich interaction domain containing 2	GO:0051574 positive regulation of histone H3-K9 methylation;GO:0060044 negative regulation of cardiac muscle cell proliferation;GO:0031061 negative regulation of histone methylation	GO:0035098 ESC/E(Z) complex;GO:0031519 PcG protein complex;GO:0035097 histone methyltransferase complex	GO:0034647 histone H3-tri/di/monomethyl-lysine-4 demethylase activity;GO:0032453 histone H3-methyl-lysine-4 demethylase activity;GO:0032452 histone demethylase activity	(ko04550)Signaling pathways regulating pluripotency of stem cells; (hsa04550)Signaling pathways regulating pluripotency of stem cells		0.0	0.0	0.0	0.0	1.0	0.0	1.0	0.0	0.0	0.0	0.0	0.0	0.0	0.0	0.0	1.0	0.0	1.0	0.0	0.0
COG5	10466	symbol	H. sapiens	10466	H. sapiens	COG5	component of oligomeric golgi complex 5	GO:0048219 inter-Golgi cisterna vesicle-mediated transport;GO:0006891 intra-Golgi vesicle-mediated transport;GO:0048193 Golgi vesicle transport	GO:0017119 Golgi transport complex;GO:0099023 vesicle tethering complex;GO:0032588 trans-Golgi network membrane	GO:0005515 protein binding;GO:0005488 binding;GO:0003674 molecular_function			0.0	0.0	0.0	0.0	0.0	0.0	0.0	0.0	0.0	0.0	0.0	0.0	0.0	0.0	0.0	0.0	0.0	0.0	0.0	0.0
PLA2G16	11145	gene_synonym	H. sapiens	11145	H. sapiens	PLAAT3	phospholipase A and acyltransferase 3	GO:1904177 regulation of adipose tissue development;GO:0070292 N-acylphosphatidylethanolamine metabolic process;GO:0036152 phosphatidylethanolamine acyl-chain remodeling	GO:0005778 peroxisomal membrane;GO:0031903 microbody membrane;GO:0005777 peroxisome	GO:0052740 1-acyl-2-lysophosphatidylserine acylhydrolase activity;GO:0052739 phosphatidylserine 1-acylhydrolase activity;GO:0008970 phospholipase A1 activity	(ko00592)alpha-Linolenic acid metabolism; (hsa00592)alpha-Linolenic acid metabolism; (hsa00591)Linoleic acid metabolism		0.0	0.0	0.0	0.0	0.0	1.0	0.0	1.0	0.0	0.0	0.0	0.0	0.0	0.0	1.0	0.0	0.0	0.0	0.0	0.0
NAPRT	93100	symbol	H. sapiens	93100	H. sapiens	NAPRT	nicotinate phosphoribosyltransferase	GO:0019365 pyridine nucleotide salvage;GO:0034355 NAD salvage;GO:0043173 nucleotide salvage	GO:0035578 azurophil granule lumen;GO:0005766 primary lysosome;GO:0042582 azurophil granule	GO:0004516 nicotinate phosphoribosyltransferase activity;GO:0004514 nicotinate-nucleotide diphosphorylase (carboxylating) activity;GO:0016879 ligase activity, forming carbon-nitrogen bonds	(hsa00760)Nicotinate and nicotinamide metabolism; (ko00760)Nicotinate and nicotinamide metabolism; (hsa01100)Metabolic pathways		0.0	0.0	0.0	0.0	0.0	0.0	0.0	0.0	0.0	0.0	0.0	0.0	0.0	0.0	0.0	0.0	0.0	0.0	0.0	0.0
RBMS3	27303	symbol	H. sapiens	27303	H. sapiens	RBMS3	RNA binding motif single stranded interacting protein 3	GO:0002357 defense response to tumor cell;GO:0002347 response to tumor cell;GO:0090090 negative regulation of canonical Wnt signaling pathway	GO:1990904 ribonucleoprotein complex;GO:0005829 cytosol;GO:0032991 protein-containing complex	GO:0008143 poly(A) binding;GO:0035925 mRNA 3'-UTR AU-rich region binding;GO:0008266 poly(U) RNA binding			0.0	0.0	0.0	0.0	0.0	0.0	0.0	0.0	0.0	0.0	0.0	0.0	0.0	0.0	0.0	0.0	0.0	0.0	0.0	0.0
RIT1	6016	symbol	H. sapiens	6016	H. sapiens	RIT1	Ras like without CAAX 1	GO:0007265 Ras protein signal transduction;GO:0007264 small GTPase mediated signal transduction;GO:0035556 intracellular signal transduction	GO:0005886 plasma membrane;GO:0071944 cell periphery;GO:0016020 membrane	GO:0003925 G protein activity;GO:0019003 GDP binding;GO:0005516 calmodulin binding			0.0	0.0	0.0	0.0	0.0	0.0	0.0	0.0	0.0	1.0	0.0	0.0	0.0	0.0	0.0	0.0	0.0	0.0	0.0	0.0
ABCA13	154664	symbol	H. sapiens	154664	H. sapiens	ABCA13	ATP binding cassette subfamily A member 13	GO:1900244 positive regulation of synaptic vesicle endocytosis;GO:1903423 positive regulation of synaptic vesicle recycling;GO:0035627 ceramide transport	GO:0035577 azurophil granule membrane;GO:0005766 primary lysosome;GO:0042582 azurophil granule	GO:0140359 ABC-type transporter activity;GO:0042626 ATPase-coupled transmembrane transporter activity;GO:0005319 lipid transporter activity	(ko02010)ABC transporters; (hsa02010)ABC transporters		0.0	0.0	0.0	0.0	0.0	0.0	0.0	0.0	0.0	0.0	0.0	0.0	0.0	0.0	0.0	0.0	0.0	0.0	0.0	0.0
OVOL2	58495	symbol	H. sapiens	58495	H. sapiens	OVOL2	ovo like zinc finger 2	GO:0060214 endocardium formation;GO:0003160 endocardium morphogenesis;GO:0001842 neural fold formation	GO:0005634 nucleus;GO:0043231 intracellular membrane-bounded organelle;GO:0043229 intracellular organelle	GO:0001227 DNA-binding transcription repressor activity, RNA polymerase II-specific;GO:0001217 DNA-binding transcription repressor activity;GO:0001228 DNA-binding transcription activator activity, RNA polymerase II-specific			0.0	0.0	0.0	0.0	0.0	0.0	0.0	0.0	0.0	0.0	0.0	0.0	0.0	0.0	0.0	0.0	0.0	0.0	0.0	0.0
GPR156	165829	symbol	H. sapiens	165829	H. sapiens	GPR156	G protein-coupled receptor 156	GO:0007214 gamma-aminobutyric acid signaling pathway;GO:0007186 G protein-coupled receptor signaling pathway;GO:0007267 cell-cell signaling	GO:0038039 G protein-coupled receptor heterodimeric complex;GO:0038037 G protein-coupled receptor dimeric complex;GO:0097648 G protein-coupled receptor complex	GO:0004965 G protein-coupled GABA receptor activity;GO:0016917 GABA receptor activity;GO:0004930 G protein-coupled receptor activity	(ko04080)Neuroactive ligand-receptor interaction; (hsa04080)Neuroactive ligand-receptor interaction		0.0	0.0	0.0	0.0	0.0	0.0	0.0	0.0	0.0	0.0	0.0	0.0	0.0	0.0	0.0	0.0	0.0	0.0	0.0	0.0
CAND2	23066	symbol	H. sapiens	23066	H. sapiens	CAND2	cullin associated and neddylation dissociated 2 (putative)	GO:0010265 SCF complex assembly;GO:0016567 protein ubiquitination;GO:0032446 protein modification by small protein conjugation	GO:0005829 cytosol;GO:0005634 nucleus;GO:0005737 cytoplasm	GO:0017025 TBP-class protein binding;GO:0140296 general transcription initiation factor binding;GO:0008134 transcription factor binding			0.0	0.0	0.0	0.0	0.0	0.0	0.0	0.0	0.0	0.0	0.0	0.0	0.0	0.0	0.0	0.0	0.0	0.0	0.0	0.0
CD55	1604	symbol	H. sapiens	1604	H. sapiens	CD55	CD55 molecule (Cromer blood group)	GO:2000563 positive regulation of CD4-positive, alpha-beta T cell proliferation;GO:0045959 negative regulation of complement activation, classical pathway;GO:0030450 regulation of complement activation, classical pathway	GO:0101003 ficolin-1-rich granule membrane;GO:0033116 endoplasmic reticulum-Golgi intermediate compartment membrane;GO:0005793 endoplasmic reticulum-Golgi intermediate compartment	GO:0001618 virus receptor activity;GO:0140272 exogenous protein binding;GO:0008289 lipid binding	(hsa05416)Viral myocarditis; (ko04610)Complement and coagulation cascades; (ko04640)Hematopoietic cell lineage		0.0	0.0	0.0	0.0	0.0	0.0	0.0	0.0	0.0	0.0	0.0	0.0	0.0	0.0	0.0	0.0	0.0	0.0	0.0	0.0
FAT3	120114	symbol	H. sapiens	120114	H. sapiens	FAT3	FAT atypical cadherin 3	GO:0007156 homophilic cell adhesion via plasma membrane adhesion molecules;GO:0098742 cell-cell adhesion via plasma-membrane adhesion molecules;GO:0098609 cell-cell adhesion	GO:0016021 integral component of membrane;GO:0031224 intrinsic component of membrane;GO:0005886 plasma membrane	GO:0005509 calcium ion binding;GO:0046872 metal ion binding;GO:0043169 cation binding			1.0	0.0	0.0	0.0	0.0	0.0	0.0	0.0	0.0	0.0	0.0	0.0	0.0	0.0	0.0	0.0	0.0	0.0	0.0	0.0
CSAD	51380	symbol	H. sapiens	51380	H. sapiens	CSAD	cysteine sulfinic acid decarboxylase	GO:0019449 L-cysteine catabolic process to hypotaurine;GO:0019452 L-cysteine catabolic process to taurine;GO:0042412 taurine biosynthetic process	GO:0005737 cytoplasm;GO:0005622 intracellular anatomical structure;GO:0110165 cellular anatomical entity	GO:0004068 aspartate 1-decarboxylase activity;GO:0004782 sulfinoalanine decarboxylase activity;GO:0016831 carboxy-lyase activity	(ko00430)Taurine and hypotaurine metabolism; (hsa00430)Taurine and hypotaurine metabolism; (hsa01100)Metabolic pathways		0.0	0.0	0.0	0.0	1.0	0.0	0.0	0.0	0.0	0.0	0.0	0.0	0.0	0.0	0.0	0.0	0.0	0.0	0.0	0.0
DCC	1630	symbol	H. sapiens	1630	H. sapiens	DCC	DCC netrin 1 receptor	GO:0021965 spinal cord ventral commissure morphogenesis;GO:0033563 dorsal/ventral axon guidance;GO:2000171 negative regulation of dendrite development	GO:0099061 integral component of postsynaptic density membrane;GO:0099146 intrinsic component of postsynaptic density membrane;GO:0099060 integral component of postsynaptic specialization membrane	GO:0005042 netrin receptor activity;GO:0004888 transmembrane signaling receptor activity;GO:0038023 signaling receptor activity	(ko05210)Colorectal cancer; (hsa05210)Colorectal cancer; (ko04360)Axon guidance		0.0	1.0	0.0	0.0	0.0	0.0	0.0	0.0	0.0	0.0	0.0	0.0	0.0	0.0	0.0	0.0	0.0	0.0	0.0	0.0
FAM129B	64855	gene_synonym	H. sapiens	64855	H. sapiens	NIBAN2	niban apoptosis regulator 2	GO:0044028 DNA hypomethylation;GO:0044029 hypomethylation of CpG island;GO:0048743 positive regulation of skeletal muscle fiber development	GO:0005912 adherens junction;GO:0005911 cell-cell junction;GO:0070161 anchoring junction	GO:0003713 transcription coactivator activity;GO:0045296 cadherin binding;GO:0003712 transcription coregulator activity			0.0	0.0	0.0	0.0	0.0	0.0	1.0	0.0	0.0	0.0	0.0	0.0	0.0	0.0	0.0	0.0	0.0	0.0	0.0	0.0
CTSH	1512	symbol	H. sapiens	1512	H. sapiens	CTSH	cathepsin H	GO:0010813 neuropeptide catabolic process;GO:0060448 dichotomous subdivision of terminal units involved in lung branching;GO:0010815 bradykinin catabolic process	GO:0097208 alveolar lamellar body;GO:0097486 multivesicular body lumen;GO:0031906 late endosome lumen	GO:0030108 HLA-A specific activating MHC class I receptor activity;GO:0032397 activating MHC class I receptor activity;GO:0070324 thyroid hormone binding	(ko04142)Lysosome; (hsa04142)Lysosome; (ko04210)Apoptosis		0.0	0.0	0.0	0.0	0.0	0.0	0.0	0.0	0.0	0.0	0.0	0.0	1.0	0.0	0.0	0.0	0.0	0.0	0.0	0.0
ITGB7	3695	symbol	H. sapiens	3695	H. sapiens	ITGB7	integrin subunit beta 7	GO:0003366 cell-matrix adhesion involved in ameboidal cell migration;GO:0050901 leukocyte tethering or rolling;GO:0043113 receptor clustering	GO:0034669 integrin alpha4-beta7 complex;GO:0008305 integrin complex;GO:0098636 protein complex involved in cell adhesion	GO:0001618 virus receptor activity;GO:0140272 exogenous protein binding;GO:0005178 integrin binding	(ko04672)Intestinal immune network for IgA production; (hsa04672)Intestinal immune network for IgA production; (ko05412)Arrhythmogenic right ventricular cardiomyopathy (ARVC)		0.0	1.0	0.0	0.0	0.0	0.0	0.0	0.0	0.0	0.0	0.0	0.0	0.0	0.0	0.0	0.0	0.0	0.0	0.0	0.0
CRYBG2	55057	symbol	H. sapiens	55057	H. sapiens	CRYBG2	crystallin beta-gamma domain containing 2			GO:0030246 carbohydrate binding;GO:0005488 binding;GO:0003674 molecular_function			0.0	0.0	0.0	0.0	0.0	0.0	0.0	0.0	0.0	0.0	0.0	0.0	0.0	0.0	0.0	0.0	0.0	0.0	0.0	0.0
UBXN11	91544	symbol	H. sapiens	91544	H. sapiens	UBXN11	UBX domain protein 11	GO:0043161 proteasome-mediated ubiquitin-dependent protein catabolic process;GO:0010498 proteasomal protein catabolic process;GO:0006511 ubiquitin-dependent protein catabolic process	GO:0005856 cytoskeleton;GO:0005829 cytosol;GO:0043228 non-membrane-bounded organelle	GO:0043130 ubiquitin binding;GO:0032182 ubiquitin-like protein binding;GO:0005515 protein binding			0.0	0.0	0.0	0.0	0.0	0.0	0.0	0.0	0.0	0.0	0.0	0.0	0.0	0.0	0.0	0.0	0.0	0.0	0.0	0.0
NEB	4703	symbol	H. sapiens	4703	H. sapiens	NEB	nebulin	GO:0007525 somatic muscle development;GO:0071691 cardiac muscle thin filament assembly;GO:0055003 cardiac myofibril assembly	GO:0030018 Z disc;GO:0031674 I band;GO:0030017 sarcomere	GO:0008307 structural constituent of muscle;GO:0051015 actin filament binding;GO:0003779 actin binding			0.0	1.0	0.0	0.0	0.0	0.0	0.0	0.0	0.0	0.0	0.0	0.0	0.0	0.0	0.0	0.0	0.0	0.0	0.0	0.0
NEBL	10529	symbol	H. sapiens	10529	H. sapiens	NEBL	nebulette	GO:0071691 cardiac muscle thin filament assembly;GO:0055003 cardiac myofibril assembly;GO:0030239 myofibril assembly	GO:0001725 stress fiber;GO:0097517 contractile actin filament bundle;GO:0032432 actin filament bundle	GO:0031005 filamin binding;GO:0005523 tropomyosin binding;GO:0008307 structural constituent of muscle			0.0	1.0	0.0	0.0	0.0	0.0	0.0	0.0	0.0	0.0	0.0	0.0	0.0	0.0	0.0	0.0	0.0	0.0	0.0	0.0
CLIP3	25999	symbol	H. sapiens	25999	H. sapiens	CLIP3	CAP-Gly domain containing linker protein 3	GO:0098840 protein transport along microtubule;GO:0099118 microtubule-based protein transport;GO:0031115 negative regulation of microtubule polymerization	GO:0035371 microtubule plus-end;GO:1990752 microtubule end;GO:0055038 recycling endosome membrane	GO:0035594 ganglioside binding;GO:0043208 glycosphingolipid binding;GO:0097001 ceramide binding			0.0	0.0	0.0	0.0	0.0	0.0	0.0	0.0	0.0	0.0	0.0	0.0	0.0	0.0	0.0	0.0	0.0	0.0	0.0	0.0
KLHL5	51088	symbol	H. sapiens	51088	H. sapiens	KLHL5	kelch like family member 5	GO:0008150 biological_process	GO:0005856 cytoskeleton;GO:0005829 cytosol;GO:0043228 non-membrane-bounded organelle	GO:0003779 actin binding;GO:0008092 cytoskeletal protein binding;GO:0005515 protein binding			0.0	0.0	0.0	0.0	0.0	0.0	0.0	0.0	0.0	0.0	0.0	0.0	0.0	0.0	0.0	0.0	0.0	0.0	0.0	0.0
FABP7	2173	symbol	H. sapiens	2173	H. sapiens	FABP7	fatty acid binding protein 7	GO:0050673 epithelial cell proliferation;GO:0008285 negative regulation of cell population proliferation;GO:0042127 regulation of cell population proliferation	GO:0005829 cytosol;GO:0005634 nucleus;GO:0005737 cytoplasm	GO:0008289 lipid binding;GO:0005515 protein binding;GO:0005488 binding	(ko03320)PPAR signaling pathway; (hsa03320)PPAR signaling pathway		0.0	0.0	0.0	0.0	0.0	0.0	0.0	0.0	0.0	0.0	0.0	0.0	0.0	0.0	0.0	0.0	0.0	0.0	0.0	0.0
GYS2	2998	symbol	H. sapiens	2998	H. sapiens	GYS2	glycogen synthase 2	GO:0005978 glycogen biosynthetic process;GO:0009250 glucan biosynthetic process;GO:0033692 cellular polysaccharide biosynthetic process	GO:0043265 ectoplasm;GO:0030864 cortical actin cytoskeleton;GO:0030863 cortical cytoskeleton	GO:0004373 glycogen (starch) synthase activity;GO:0061547 glycogen synthase activity, transferring glucose-1-phosphate;GO:0035251 UDP-glucosyltransferase activity	(ko00500)Starch and sucrose metabolism; (hsa00500)Starch and sucrose metabolism; (ko04922)Glucagon signaling pathway		0.0	1.0	0.0	0.0	0.0	0.0	0.0	0.0	0.0	0.0	0.0	0.0	0.0	0.0	0.0	0.0	0.0	0.0	0.0	0.0
NHEJ1	79840	symbol	H. sapiens	79840	H. sapiens	NHEJ1	non-homologous end joining factor 1	GO:0051103 DNA ligation involved in DNA repair;GO:0033152 immunoglobulin V(D)J recombination;GO:0051351 positive regulation of ligase activity	GO:0032807 DNA ligase IV complex;GO:0070419 nonhomologous end joining complex;GO:1990391 DNA repair complex	GO:0045027 DNA end binding;GO:0070182 DNA polymerase binding;GO:0019899 enzyme binding	(ko03450)Non-homologous end-joining; (hsa03450)Non-homologous end-joining		0.0	0.0	0.0	0.0	0.0	0.0	0.0	0.0	0.0	0.0	0.0	0.0	0.0	0.0	0.0	0.0	0.0	0.0	0.0	0.0
C17orf80	55028	symbol	H. sapiens	55028	H. sapiens	C17orf80	chromosome 17 open reading frame 80	GO:0008150 biological_process	GO:0070062 extracellular exosome;GO:1903561 extracellular vesicle;GO:0043230 extracellular organelle	GO:0005515 protein binding;GO:0005488 binding;GO:0003674 molecular_function			0.0	0.0	0.0	0.0	0.0	0.0	0.0	0.0	0.0	0.0	0.0	0.0	0.0	0.0	0.0	0.0	0.0	0.0	0.0	0.0
CPSF4L	642843	symbol	H. sapiens	642843	H. sapiens	CPSF4L	cleavage and polyadenylation specific factor 4 like	GO:0098789 pre-mRNA cleavage required for polyadenylation;GO:0098787 mRNA cleavage involved in mRNA processing;GO:0006379 mRNA cleavage	GO:0005847 mRNA cleavage and polyadenylation specificity factor complex;GO:0005849 mRNA cleavage factor complex;GO:0140513 nuclear protein-containing complex	GO:0003723 RNA binding;GO:0046872 metal ion binding;GO:0003676 nucleic acid binding			0.0	0.0	0.0	0.0	0.0	0.0	0.0	0.0	0.0	0.0	0.0	0.0	0.0	0.0	0.0	0.0	0.0	0.0	0.0	0.0
FMN2	56776	symbol	H. sapiens	56776	H. sapiens	FMN2	formin 2	GO:0051758 homologous chromosome movement towards spindle pole in meiosis I anaphase;GO:0016344 meiotic chromosome movement towards spindle pole;GO:0070649 formin-nucleated actin cable assembly	GO:0005938 cell cortex;GO:0015629 actin cytoskeleton;GO:0048471 perinuclear region of cytoplasm	GO:0003779 actin binding;GO:0008092 cytoskeletal protein binding;GO:0005515 protein binding	(ko04320)Dorso-ventral axis formation; (hsa04320)Dorso-ventral axis formation		0.0	0.0	0.0	0.0	0.0	0.0	0.0	0.0	0.0	0.0	0.0	0.0	0.0	0.0	0.0	0.0	0.0	0.0	0.0	0.0
ZNF557	79230	symbol	H. sapiens	79230	H. sapiens	ZNF557	zinc finger protein 557	GO:0000122 negative regulation of transcription by RNA polymerase II;GO:0045892 negative regulation of transcription, DNA-templated;GO:1903507 negative regulation of nucleic acid-templated transcription	GO:0005634 nucleus;GO:0043231 intracellular membrane-bounded organelle;GO:0043229 intracellular organelle	GO:0001227 DNA-binding transcription repressor activity, RNA polymerase II-specific;GO:0001217 DNA-binding transcription repressor activity;GO:0000981 DNA-binding transcription factor activity, RNA polymerase II-specific			0.0	0.0	0.0	0.0	0.0	0.0	0.0	0.0	0.0	0.0	0.0	0.0	0.0	0.0	0.0	0.0	0.0	0.0	0.0	0.0
C10orf126	283080	symbol	H. sapiens	283080	H. sapiens	C10orf126	chromosome 10 open reading frame 126						0.0	0.0	0.0	0.0	0.0	0.0	0.0	0.0	0.0	0.0	0.0	0.0	0.0	0.0	0.0	0.0	0.0	0.0	0.0	0.0
ASCC2	84164	symbol	H. sapiens	84164	H. sapiens	ASCC2	activating signal cointegrator 1 complex subunit 2	GO:1990116 ribosome-associated ubiquitin-dependent protein catabolic process;GO:0072344 rescue of stalled ribosome;GO:0006414 translational elongation	GO:0099053 activating signal cointegrator 1 complex;GO:0090575 RNA polymerase II transcription regulator complex;GO:0016607 nuclear speck	GO:0043130 ubiquitin binding;GO:0032182 ubiquitin-like protein binding;GO:0005515 protein binding			0.0	0.0	0.0	0.0	0.0	0.0	0.0	0.0	0.0	0.0	0.0	0.0	0.0	0.0	0.0	0.0	0.0	0.0	0.0	0.0
RASGEF1A	221002	symbol	H. sapiens	221002	H. sapiens	RASGEF1A	RasGEF domain family member 1A	GO:0046579 positive regulation of Ras protein signal transduction;GO:0051057 positive regulation of small GTPase mediated signal transduction;GO:0046578 regulation of Ras protein signal transduction	GO:0005829 cytosol;GO:0005737 cytoplasm;GO:0005622 intracellular anatomical structure	GO:0005085 guanyl-nucleotide exchange factor activity;GO:0005096 GTPase activator activity;GO:0030695 GTPase regulator activity			0.0	0.0	0.0	0.0	0.0	0.0	0.0	0.0	0.0	1.0	0.0	0.0	0.0	0.0	0.0	0.0	0.0	0.0	0.0	0.0
FAM185A	222234	symbol	H. sapiens	222234	H. sapiens	FAM185A	family with sequence similarity 185 member A			GO:0005515 protein binding;GO:0005488 binding;GO:0003674 molecular_function			0.0	0.0	0.0	0.0	0.0	0.0	0.0	0.0	0.0	0.0	0.0	0.0	0.0	0.0	0.0	0.0	0.0	0.0	0.0	0.0
ITPK1	3705	symbol	H. sapiens	3705	H. sapiens	ITPK1	inositol-tetrakisphosphate 1-kinase	GO:0052746 inositol phosphorylation;GO:0032957 inositol trisphosphate metabolic process;GO:0006020 inositol metabolic process	GO:0016324 apical plasma membrane;GO:0045177 apical part of cell;GO:0098590 plasma membrane region	GO:0047325 inositol tetrakisphosphate 1-kinase activity;GO:0052725 inositol-1,3,4-trisphosphate 6-kinase activity;GO:0052726 inositol-1,3,4-trisphosphate 5-kinase activity	(M00132)Inositol phosphate metabolism, Ins(1,3,4)P3 => phytate; (hsa)Inositol phosphate metabolism, Ins(1,3,4)P3 => phytate; (ko00562)Inositol phosphate metabolism		0.0	0.0	0.0	0.0	0.0	0.0	0.0	1.0	0.0	0.0	0.0	0.0	0.0	0.0	0.0	0.0	0.0	0.0	0.0	0.0
GPRIN3	285513	symbol	H. sapiens	285513	H. sapiens	GPRIN3	GPRIN family member 3	GO:0031175 neuron projection development;GO:0048666 neuron development;GO:0030182 neuron differentiation	GO:0005886 plasma membrane;GO:0071944 cell periphery;GO:0016020 membrane				0.0	0.0	0.0	0.0	0.0	0.0	0.0	0.0	0.0	0.0	0.0	0.0	0.0	0.0	0.0	0.0	0.0	0.0	0.0	0.0
ZNF761	388561	symbol	H. sapiens	388561	H. sapiens	ZNF761	zinc finger protein 761	GO:0006357 regulation of transcription by RNA polymerase II;GO:0006366 transcription by RNA polymerase II;GO:0006355 regulation of transcription, DNA-templated	GO:0005634 nucleus;GO:0043231 intracellular membrane-bounded organelle;GO:0043229 intracellular organelle	GO:0000978 RNA polymerase II cis-regulatory region sequence-specific DNA binding;GO:0000987 cis-regulatory region sequence-specific DNA binding;GO:0000981 DNA-binding transcription factor activity, RNA polymerase II-specific			0.0	0.0	0.0	0.0	0.0	0.0	0.0	0.0	0.0	0.0	0.0	0.0	0.0	0.0	0.0	0.0	0.0	0.0	0.0	0.0
MCAT	27349	symbol	H. sapiens	27349	H. sapiens	MCAT	malonyl-CoA-acyl carrier protein transacylase	GO:0006635 fatty acid beta-oxidation;GO:0009062 fatty acid catabolic process;GO:0019395 fatty acid oxidation	GO:0005759 mitochondrial matrix;GO:0005739 mitochondrion;GO:0031974 membrane-enclosed lumen	GO:0004314 [acyl-carrier-protein] S-malonyltransferase activity;GO:0016419 S-malonyltransferase activity;GO:0016420 malonyltransferase activity	(hsa)Fatty acid biosynthesis, initiation; (M00082)Fatty acid biosynthesis, initiation; (hsa00061)Fatty acid biosynthesis		0.0	0.0	0.0	0.0	0.0	1.0	0.0	1.0	0.0	0.0	0.0	0.0	0.0	0.0	1.0	0.0	0.0	0.0	0.0	0.0
DEFA4	1669	symbol	H. sapiens	1669	H. sapiens	DEFA4	defensin alpha 4	GO:0019732 antifungal humoral response;GO:0051673 membrane disruption in other organism;GO:0002227 innate immune response in mucosa	GO:0035580 specific granule lumen;GO:0005796 Golgi lumen;GO:0005766 primary lysosome	GO:0042803 protein homodimerization activity;GO:0046983 protein dimerization activity;GO:0042802 identical protein binding	(hsa05150)Staphylococcus aureus infection; (hsa04621)NOD-like receptor signaling pathway		0.0	0.0	0.0	0.0	0.0	0.0	0.0	0.0	0.0	0.0	0.0	0.0	0.0	0.0	0.0	0.0	0.0	0.0	0.0	0.0
SLC43A2	124935	symbol	H. sapiens	124935	H. sapiens	SLC43A2	solute carrier family 43 member 2	GO:0060357 regulation of leucine import;GO:0060358 negative regulation of leucine import;GO:1905532 regulation of leucine import across plasma membrane	GO:0016021 integral component of membrane;GO:0031224 intrinsic component of membrane;GO:0005886 plasma membrane	GO:0015175 neutral amino acid transmembrane transporter activity;GO:0015179 L-amino acid transmembrane transporter activity;GO:0015171 amino acid transmembrane transporter activity			0.0	0.0	0.0	0.0	0.0	0.0	0.0	0.0	0.0	0.0	0.0	0.0	0.0	0.0	0.0	0.0	0.0	0.0	0.0	0.0
KIN	22944	symbol	H. sapiens	22944	H. sapiens	KIN	Kin17 DNA and RNA binding protein	GO:0006260 DNA replication;GO:0006310 DNA recombination;GO:0006397 mRNA processing	GO:0016363 nuclear matrix;GO:0034399 nuclear periphery;GO:0005654 nucleoplasm	GO:0003690 double-stranded DNA binding;GO:0003723 RNA binding;GO:0003677 DNA binding			0.0	0.0	0.0	0.0	0.0	0.0	0.0	0.0	0.0	0.0	0.0	0.0	0.0	0.0	0.0	0.0	0.0	0.0	0.0	0.0
ZNF14	7561	symbol	H. sapiens	7561	H. sapiens	ZNF14	zinc finger protein 14	GO:0006357 regulation of transcription by RNA polymerase II;GO:0006366 transcription by RNA polymerase II;GO:0006355 regulation of transcription, DNA-templated	GO:0005634 nucleus;GO:0043231 intracellular membrane-bounded organelle;GO:0043229 intracellular organelle	GO:0000981 DNA-binding transcription factor activity, RNA polymerase II-specific;GO:0000977 RNA polymerase II transcription regulatory region sequence-specific DNA binding;GO:0003700 DNA-binding transcription factor activity			0.0	0.0	0.0	0.0	0.0	0.0	0.0	0.0	0.0	0.0	0.0	0.0	0.0	0.0	0.0	0.0	0.0	0.0	0.0	0.0
CRYL1	51084	symbol	H. sapiens	51084	H. sapiens	CRYL1	crystallin lambda 1	GO:0006631 fatty acid metabolic process;GO:0032787 monocarboxylic acid metabolic process;GO:0019752 carboxylic acid metabolic process	GO:0070062 extracellular exosome;GO:1903561 extracellular vesicle;GO:0043230 extracellular organelle	GO:0050104 L-gulonate 3-dehydrogenase activity;GO:0070403 NAD+ binding;GO:0051287 NAD binding	(M00014)Glucuronate pathway (uronate pathway); (hsa)Glucuronate pathway (uronate pathway); (ko00040)Pentose and glucuronate interconversions		0.0	0.0	0.0	0.0	0.0	0.0	0.0	0.0	0.0	0.0	0.0	0.0	0.0	0.0	0.0	0.0	0.0	1.0	0.0	0.0
DUS4L	11062	symbol	H. sapiens	11062	H. sapiens	DUS4L	dihydrouridine synthase 4 like	GO:0002943 tRNA dihydrouridine synthesis;GO:0006400 tRNA modification;GO:0008033 tRNA processing		GO:0017150 tRNA dihydrouridine synthase activity;GO:0016627 oxidoreductase activity, acting on the CH-CH group of donors;GO:0050660 flavin adenine dinucleotide binding			0.0	0.0	0.0	0.0	0.0	0.0	0.0	0.0	0.0	0.0	0.0	0.0	0.0	0.0	0.0	0.0	0.0	1.0	0.0	0.0
THAP3	90326	symbol	H. sapiens	90326	H. sapiens	THAP3	THAP domain containing 3	GO:0045944 positive regulation of transcription by RNA polymerase II;GO:0045893 positive regulation of transcription, DNA-templated;GO:1903508 positive regulation of nucleic acid-templated transcription		GO:0003677 DNA binding;GO:0046872 metal ion binding;GO:0003676 nucleic acid binding			0.0	0.0	0.0	0.0	0.0	0.0	0.0	0.0	0.0	0.0	0.0	0.0	0.0	0.0	0.0	0.0	0.0	0.0	0.0	0.0
DNAJC11	55735	symbol	H. sapiens	55735	H. sapiens	DNAJC11	DnaJ heat shock protein family (Hsp40) member C11	GO:0042407 cristae formation;GO:0007007 inner mitochondrial membrane organization;GO:0007006 mitochondrial membrane organization	GO:0001401 SAM complex;GO:0140275 MIB complex;GO:0005742 mitochondrial outer membrane translocase complex	GO:0005515 protein binding;GO:0005488 binding;GO:0003674 molecular_function			0.0	0.0	0.0	0.0	0.0	0.0	0.0	0.0	0.0	0.0	0.0	0.0	0.0	0.0	0.0	0.0	0.0	0.0	0.0	0.0
GPHA2	170589	symbol	H. sapiens	170589	H. sapiens	GPHA2	glycoprotein hormone subunit alpha 2	GO:0007189 adenylate cyclase-activating G protein-coupled receptor signaling pathway;GO:0007188 adenylate cyclase-modulating G protein-coupled receptor signaling pathway;GO:0007186 G protein-coupled receptor signaling pathway	GO:0005615 extracellular space;GO:0005576 extracellular region;GO:0110165 cellular anatomical entity	GO:0031531 thyrotropin-releasing hormone receptor binding;GO:0051428 peptide hormone receptor binding;GO:0051427 hormone receptor binding			0.0	0.0	0.0	0.0	0.0	0.0	0.0	0.0	0.0	0.0	0.0	0.0	0.0	0.0	0.0	0.0	0.0	0.0	0.0	0.0
LDLRAD1	388633	symbol	H. sapiens	388633	H. sapiens	LDLRAD1	low density lipoprotein receptor class A domain containing 1		GO:0016021 integral component of membrane;GO:0031224 intrinsic component of membrane;GO:0016020 membrane	GO:0005515 protein binding;GO:0005488 binding;GO:0003674 molecular_function			0.0	0.0	0.0	0.0	0.0	0.0	0.0	0.0	0.0	0.0	0.0	0.0	0.0	0.0	0.0	0.0	0.0	0.0	0.0	0.0
NXN	64359	symbol	H. sapiens	64359	H. sapiens	NXN	nucleoredoxin	GO:0031397 negative regulation of protein ubiquitination;GO:1903321 negative regulation of protein modification by small protein conjugation or removal;GO:0098869 cellular oxidant detoxification	GO:0005829 cytosol;GO:0005634 nucleus;GO:0005737 cytoplasm	GO:0004791 thioredoxin-disulfide reductase activity;GO:0047134 protein-disulfide reductase (NAD(P)) activity;GO:0016668 oxidoreductase activity, acting on a sulfur group of donors, NAD(P) as acceptor			0.0	0.0	0.0	0.0	0.0	0.0	0.0	0.0	0.0	0.0	0.0	0.0	0.0	0.0	0.0	0.0	0.0	1.0	0.0	0.0
EPS8L2	64787	symbol	H. sapiens	64787	H. sapiens	EPS8L2	EPS8 like 2	GO:1900029 positive regulation of ruffle assembly;GO:1900027 regulation of ruffle assembly;GO:0097178 ruffle assembly	GO:0032426 stereocilium tip;GO:0032420 stereocilium;GO:0032421 stereocilium bundle	GO:0005085 guanyl-nucleotide exchange factor activity;GO:0045296 cadherin binding;GO:0003779 actin binding			0.0	0.0	0.0	0.0	0.0	0.0	0.0	0.0	0.0	1.0	0.0	0.0	0.0	0.0	0.0	0.0	0.0	0.0	0.0	0.0
PARD6B	84612	symbol	H. sapiens	84612	H. sapiens	PARD6B	par-6 family cell polarity regulator beta	GO:0007098 centrosome cycle;GO:0031023 microtubule organizing center organization;GO:0007043 cell-cell junction assembly	GO:0005923 bicellular tight junction;GO:0070160 tight junction;GO:0043296 apical junction complex	GO:0005080 protein kinase C binding;GO:0019901 protein kinase binding;GO:0019900 kinase binding	(ko04390)Hippo signaling pathway; (ko04530)Tight junction; (ko04360)Axon guidance		1.0	0.0	0.0	0.0	0.0	0.0	0.0	0.0	0.0	0.0	0.0	0.0	0.0	0.0	0.0	0.0	0.0	0.0	0.0	0.0
BAGE2	85319	symbol	H. sapiens	85319	H. sapiens	BAGE2	BAGE family member 2						0.0	0.0	0.0	0.0	0.0	0.0	0.0	0.0	0.0	0.0	0.0	0.0	0.0	0.0	0.0	0.0	0.0	0.0	0.0	0.0
BAGE5	85316	symbol	H. sapiens	85316	H. sapiens	BAGE5	BAGE family member 5		GO:0005576 extracellular region;GO:0110165 cellular anatomical entity;GO:0005575 cellular_component				0.0	0.0	0.0	0.0	0.0	0.0	0.0	0.0	0.0	0.0	0.0	0.0	0.0	0.0	0.0	0.0	0.0	0.0	0.0	0.0
BAGE4	85317	symbol	H. sapiens	85317	H. sapiens	BAGE4	BAGE family member 4		GO:0005576 extracellular region;GO:0110165 cellular anatomical entity;GO:0005575 cellular_component				0.0	0.0	0.0	0.0	0.0	0.0	0.0	0.0	0.0	0.0	0.0	0.0	0.0	0.0	0.0	0.0	0.0	0.0	0.0	0.0
BAGE3	85318	symbol	H. sapiens	85318	H. sapiens	BAGE3	BAGE family member 3		GO:0005576 extracellular region;GO:0110165 cellular anatomical entity;GO:0005575 cellular_component				0.0	0.0	0.0	0.0	0.0	0.0	0.0	0.0	0.0	0.0	0.0	0.0	0.0	0.0	0.0	0.0	0.0	0.0	0.0	0.0
LPL	4023	symbol	H. sapiens	4023	H. sapiens	LPL	lipoprotein lipase	GO:0034371 chylomicron remodeling;GO:0055095 lipoprotein particle mediated signaling;GO:0055096 low-density lipoprotein particle mediated signaling	GO:0042627 chylomicron;GO:0034361 very-low-density lipoprotein particle;GO:0034385 triglyceride-rich plasma lipoprotein particle	GO:0017129 triglyceride binding;GO:0004465 lipoprotein lipase activity;GO:0052740 1-acyl-2-lysophosphatidylserine acylhydrolase activity	(ko00561)Glycerolipid metabolism; (hsa00561)Glycerolipid metabolism; (ko03320)PPAR signaling pathway		1.0	0.0	0.0	0.0	0.0	1.0	0.0	1.0	0.0	0.0	0.0	0.0	0.0	0.0	0.0	0.0	0.0	0.0	0.0	0.0
AKAP1	8165	symbol	H. sapiens	8165	H. sapiens	AKAP1	A-kinase anchoring protein 1	GO:0140374 antiviral innate immune response;GO:0051607 defense response to virus;GO:0140546 defense response to symbiont	GO:0005741 mitochondrial outer membrane;GO:0031968 organelle outer membrane;GO:0019867 outer membrane	GO:0034237 protein kinase A regulatory subunit binding;GO:0051018 protein kinase A binding;GO:0003723 RNA binding			0.0	0.0	0.0	0.0	0.0	0.0	0.0	0.0	0.0	0.0	0.0	0.0	0.0	0.0	0.0	0.0	0.0	0.0	0.0	0.0
PCP4L1	654790	symbol	H. sapiens	654790	H. sapiens	PCP4L1	Purkinje cell protein 4 like 1						0.0	0.0	0.0	0.0	0.0	0.0	0.0	0.0	0.0	0.0	0.0	0.0	0.0	0.0	0.0	0.0	0.0	0.0	0.0	0.0
PLAUR	5329	symbol	H. sapiens	5329	H. sapiens	PLAUR	plasminogen activator, urokinase receptor	GO:0038195 urokinase plasminogen activator signaling pathway;GO:2001268 negative regulation of cysteine-type endopeptidase activity involved in apoptotic signaling pathway;GO:0034112 positive regulation of homotypic cell-cell adhesion	GO:0035579 specific granule membrane;GO:0042581 specific granule;GO:0031225 anchored component of membrane	GO:0030377 urokinase plasminogen activator receptor activity;GO:0019904 protein domain specific binding;GO:0005102 signaling receptor binding	(ko04610)Complement and coagulation cascades; (hsa04610)Complement and coagulation cascades; (ko05205)Proteoglycans in cancer		0.0	0.0	0.0	0.0	0.0	0.0	0.0	0.0	0.0	0.0	0.0	0.0	0.0	0.0	0.0	0.0	0.0	0.0	0.0	0.0
SEPT8	23176	gene_synonym	H. sapiens	23176	H. sapiens	SEPTIN8	septin 8	GO:0035542 regulation of SNARE complex assembly;GO:0035493 SNARE complex assembly;GO:0061640 cytoskeleton-dependent cytokinesis	GO:0005940 septin ring;GO:0031105 septin complex;GO:0032156 septin cytoskeleton	GO:0003924 GTPase activity;GO:0060090 molecular adaptor activity;GO:0005525 GTP binding	(ko05100)Bacterial invasion of epithelial cells; (hsa05100)Bacterial invasion of epithelial cells		0.0	0.0	0.0	0.0	0.0	0.0	0.0	0.0	0.0	0.0	0.0	0.0	0.0	0.0	0.0	0.0	0.0	0.0	0.0	0.0
OR2L13	284521	symbol	H. sapiens	284521	H. sapiens	OR2L13	olfactory receptor family 2 subfamily L member 13	GO:0050911 detection of chemical stimulus involved in sensory perception of smell;GO:0007608 sensory perception of smell;GO:0050907 detection of chemical stimulus involved in sensory perception	GO:0016021 integral component of membrane;GO:0031224 intrinsic component of membrane;GO:0005886 plasma membrane	GO:0004984 olfactory receptor activity;GO:0004930 G protein-coupled receptor activity;GO:0004888 transmembrane signaling receptor activity	(hsa04740)Olfactory transduction; (ko04740)Olfactory transduction		0.0	0.0	0.0	0.0	0.0	0.0	0.0	0.0	0.0	0.0	0.0	0.0	0.0	0.0	0.0	0.0	0.0	0.0	0.0	0.0
PDE8B	8622	symbol	H. sapiens	8622	H. sapiens	PDE8B	phosphodiesterase 8B	GO:0006198 cAMP catabolic process;GO:0009214 cyclic nucleotide catabolic process;GO:0046058 cAMP metabolic process	GO:0005829 cytosol;GO:0005737 cytoplasm;GO:0005622 intracellular anatomical structure	GO:0004115 3',5'-cyclic-AMP phosphodiesterase activity;GO:0004114 3',5'-cyclic-nucleotide phosphodiesterase activity;GO:0004112 cyclic-nucleotide phosphodiesterase activity	(hsa05032)Morphine addiction; (ko05032)Morphine addiction; (ko00230)Purine metabolism		0.0	0.0	0.0	0.0	0.0	1.0	0.0	0.0	0.0	0.0	1.0	0.0	0.0	0.0	0.0	0.0	0.0	0.0	0.0	0.0
CAMTA1	23261	symbol	H. sapiens	23261	H. sapiens	CAMTA1	calmodulin binding transcription activator 1	GO:0070886 positive regulation of calcineurin-NFAT signaling cascade;GO:0106058 positive regulation of calcineurin-mediated signaling;GO:0050850 positive regulation of calcium-mediated signaling	GO:0005730 nucleolus;GO:0031981 nuclear lumen;GO:0005829 cytosol	GO:0003712 transcription coregulator activity;GO:0003690 double-stranded DNA binding;GO:0140110 transcription regulator activity			0.0	0.0	0.0	0.0	0.0	0.0	0.0	0.0	0.0	0.0	0.0	0.0	0.0	0.0	0.0	0.0	0.0	0.0	0.0	0.0
T	6862	gene_synonym	H. sapiens	6862	H. sapiens	TBXT	T-box transcription factor T	GO:0003257 positive regulation of transcription from RNA polymerase II promoter involved in myocardial precursor cell differentiation;GO:1901228 positive regulation of transcription from RNA polymerase II promoter involved in heart development;GO:0003256 regulation of transcription from RNA polymerase II promoter involved in myocardial precursor cell differentiation	GO:0000785 chromatin;GO:0005694 chromosome;GO:0005654 nucleoplasm	GO:0061629 RNA polymerase II-specific DNA-binding transcription factor binding;GO:0140297 DNA-binding transcription factor binding;GO:0008134 transcription factor binding			0.0	0.0	0.0	0.0	0.0	0.0	0.0	0.0	1.0	0.0	0.0	0.0	0.0	0.0	0.0	0.0	0.0	0.0	0.0	0.0
CLGN	1047	symbol	H. sapiens	1047	H. sapiens	CLGN	calmegin	GO:0007339 binding of sperm to zona pellucida;GO:0035036 sperm-egg recognition;GO:0009988 cell-cell recognition	GO:0005789 endoplasmic reticulum membrane;GO:0098827 endoplasmic reticulum subcompartment;GO:0042175 nuclear outer membrane-endoplasmic reticulum membrane network	GO:0044183 protein folding chaperone;GO:0051082 unfolded protein binding;GO:0005509 calcium ion binding			1.0	0.0	0.0	0.0	0.0	0.0	0.0	0.0	0.0	0.0	0.0	0.0	0.0	0.0	0.0	0.0	0.0	0.0	1.0	0.0
CSNK1G3	1456	symbol	H. sapiens	1456	H. sapiens	CSNK1G3	casein kinase 1 gamma 3	GO:0090263 positive regulation of canonical Wnt signaling pathway;GO:0030177 positive regulation of Wnt signaling pathway;GO:0060828 regulation of canonical Wnt signaling pathway	GO:0005886 plasma membrane;GO:0071944 cell periphery;GO:0005634 nucleus	GO:0106310 protein serine kinase activity;GO:0004674 protein serine/threonine kinase activity;GO:0004672 protein kinase activity	(ko04340)Hedgehog signaling pathway; (hsa04340)Hedgehog signaling pathway		0.0	0.0	0.0	0.0	0.0	0.0	0.0	0.0	0.0	0.0	0.0	0.0	0.0	0.0	0.0	0.0	0.0	0.0	0.0	0.0
ZSCAN20	7579	symbol	H. sapiens	7579	H. sapiens	ZSCAN20	zinc finger and SCAN domain containing 20	GO:0006357 regulation of transcription by RNA polymerase II;GO:0006366 transcription by RNA polymerase II;GO:0006355 regulation of transcription, DNA-templated	GO:0005634 nucleus;GO:0043231 intracellular membrane-bounded organelle;GO:0043229 intracellular organelle	GO:0000978 RNA polymerase II cis-regulatory region sequence-specific DNA binding;GO:0000987 cis-regulatory region sequence-specific DNA binding;GO:0000981 DNA-binding transcription factor activity, RNA polymerase II-specific			0.0	0.0	0.0	0.0	0.0	0.0	0.0	0.0	0.0	0.0	0.0	0.0	0.0	0.0	0.0	0.0	0.0	0.0	0.0	0.0
LRRN2	10446	symbol	H. sapiens	10446	H. sapiens	LRRN2	leucine rich repeat neuronal 2	GO:0007155 cell adhesion;GO:0022610 biological adhesion;GO:0007165 signal transduction	GO:0031012 extracellular matrix;GO:0030312 external encapsulating structure;GO:0005615 extracellular space	GO:0038023 signaling receptor activity;GO:0060089 molecular transducer activity;GO:0003674 molecular_function			0.0	0.0	0.0	0.0	0.0	0.0	0.0	0.0	0.0	0.0	0.0	0.0	0.0	0.0	0.0	0.0	0.0	0.0	0.0	0.0
PCDHB2	56133	symbol	H. sapiens	56133	H. sapiens	PCDHB2	protocadherin beta 2	GO:0016339 calcium-dependent cell-cell adhesion via plasma membrane cell adhesion molecules;GO:0007156 homophilic cell adhesion via plasma membrane adhesion molecules;GO:0007416 synapse assembly	GO:0045202 synapse;GO:0005887 integral component of plasma membrane;GO:0031226 intrinsic component of plasma membrane	GO:0005509 calcium ion binding;GO:0046872 metal ion binding;GO:0043169 cation binding			1.0	0.0	0.0	0.0	0.0	0.0	0.0	0.0	0.0	0.0	0.0	0.0	0.0	0.0	0.0	0.0	0.0	0.0	0.0	0.0
GNB4	59345	symbol	H. sapiens	59345	H. sapiens	GNB4	G protein subunit beta 4	GO:0021762 substantia nigra development;GO:0048857 neural nucleus development;GO:0030901 midbrain development	GO:0005834 heterotrimeric G-protein complex;GO:1905360 GTPase complex;GO:0031234 extrinsic component of cytoplasmic side of plasma membrane	GO:0030159 signaling receptor complex adaptor activity;GO:0035591 signaling adaptor activity;GO:0030674 protein-macromolecule adaptor activity	(ko04727)GABAergic synapse; (hsa04727)GABAergic synapse; (hsa05032)Morphine addiction		0.0	1.0	0.0	0.0	0.0	0.0	0.0	0.0	0.0	0.0	0.0	0.0	0.0	0.0	0.0	0.0	0.0	0.0	0.0	0.0
LRRC20	55222	symbol	H. sapiens	55222	H. sapiens	LRRC20	leucine rich repeat containing 20			GO:0005515 protein binding;GO:0005488 binding;GO:0003674 molecular_function			0.0	0.0	0.0	0.0	0.0	0.0	0.0	0.0	0.0	0.0	0.0	0.0	0.0	0.0	0.0	0.0	0.0	0.0	0.0	0.0
PAEP	5047	symbol	H. sapiens	5047	H. sapiens	PAEP	progestagen associated endometrial protein	GO:1902491 negative regulation of sperm capacitation;GO:1902490 regulation of sperm capacitation;GO:2000359 regulation of binding of sperm to zona pellucida	GO:0005615 extracellular space;GO:0005576 extracellular region;GO:0110165 cellular anatomical entity	GO:0036094 small molecule binding;GO:0005515 protein binding;GO:0005488 binding			0.0	0.0	0.0	0.0	0.0	0.0	0.0	0.0	0.0	0.0	0.0	0.0	0.0	0.0	0.0	0.0	0.0	0.0	1.0	0.0
PGPEP1	54858	symbol	H. sapiens	54858	H. sapiens	PGPEP1	pyroglutamyl-peptidase I	GO:0006508 proteolysis;GO:0019538 protein metabolic process;GO:1901564 organonitrogen compound metabolic process	GO:0005829 cytosol;GO:0005737 cytoplasm;GO:0005622 intracellular anatomical structure	GO:0016920 pyroglutamyl-peptidase activity;GO:0008242 omega peptidase activity;GO:0008234 cysteine-type peptidase activity	(hsa00630)Glyoxylate and dicarboxylate metabolism		0.0	0.0	0.0	0.0	0.0	0.0	0.0	0.0	0.0	0.0	0.0	0.0	1.0	0.0	0.0	0.0	0.0	0.0	0.0	0.0
BICRA	29998	symbol	H. sapiens	29998	H. sapiens	BICRA	BRD4 interacting chromatin remodeling complex associated protein	GO:0045893 positive regulation of transcription, DNA-templated;GO:1903508 positive regulation of nucleic acid-templated transcription;GO:1902680 positive regulation of RNA biosynthetic process	GO:0016514 SWI/SNF complex;GO:0070603 SWI/SNF superfamily-type complex;GO:1904949 ATPase complex	GO:0140537 transcription regulator activator activity;GO:0140677 molecular function activator activity;GO:0098772 molecular function regulator			0.0	0.0	0.0	0.0	0.0	0.0	0.0	0.0	0.0	0.0	0.0	0.0	0.0	0.0	0.0	0.0	0.0	0.0	0.0	0.0
DSCAML1	57453	symbol	H. sapiens	57453	H. sapiens	DSCAML1	DS cell adhesion molecule like 1	GO:0070593 dendrite self-avoidance;GO:0001709 cell fate determination;GO:0008038 neuron recognition	GO:0030424 axon;GO:0009986 cell surface;GO:0045202 synapse	GO:0098632 cell-cell adhesion mediator activity;GO:0098631 cell adhesion mediator activity;GO:0050839 cell adhesion molecule binding			1.0	0.0	0.0	0.0	0.0	0.0	0.0	0.0	0.0	0.0	0.0	0.0	0.0	0.0	0.0	0.0	0.0	0.0	0.0	0.0
GABRR1	2569	symbol	H. sapiens	2569	H. sapiens	GABRR1	gamma-aminobutyric acid type A receptor subunit rho1	GO:0099505 regulation of presynaptic membrane potential;GO:0007214 gamma-aminobutyric acid signaling pathway;GO:1902476 chloride transmembrane transport	GO:1902711 GABA-A receptor complex;GO:1902710 GABA receptor complex;GO:0034707 chloride channel complex	GO:0099507 ligand-gated ion channel activity involved in regulation of presynaptic membrane potential;GO:0004890 GABA-A receptor activity;GO:0016917 GABA receptor activity	(ko05033)Nicotine addiction; (hsa05033)Nicotine addiction; (ko04727)GABAergic synapse		0.0	0.0	0.0	0.0	0.0	0.0	0.0	0.0	0.0	0.0	0.0	0.0	0.0	0.0	0.0	0.0	0.0	0.0	0.0	0.0
PCDHB3	56132	symbol	H. sapiens	56132	H. sapiens	PCDHB3	protocadherin beta 3	GO:0016339 calcium-dependent cell-cell adhesion via plasma membrane cell adhesion molecules;GO:0007156 homophilic cell adhesion via plasma membrane adhesion molecules;GO:0007416 synapse assembly	GO:0045202 synapse;GO:0005887 integral component of plasma membrane;GO:0031226 intrinsic component of plasma membrane	GO:0005509 calcium ion binding;GO:0046872 metal ion binding;GO:0043169 cation binding			1.0	0.0	0.0	0.0	0.0	0.0	0.0	0.0	0.0	0.0	0.0	0.0	0.0	0.0	0.0	0.0	0.0	0.0	0.0	0.0
FABP2	2169	symbol	H. sapiens	2169	H. sapiens	FABP2	fatty acid binding protein 2	GO:0098856 intestinal lipid absorption;GO:0050892 intestinal absorption;GO:0022600 digestive system process	GO:0005829 cytosol;GO:0005737 cytoplasm;GO:0005622 intracellular anatomical structure	GO:0036041 long-chain fatty acid binding;GO:0005504 fatty acid binding;GO:0033293 monocarboxylic acid binding	(ko04975)Fat digestion and absorption; (hsa04975)Fat digestion and absorption; (ko03320)PPAR signaling pathway		0.0	0.0	0.0	0.0	0.0	0.0	0.0	0.0	0.0	0.0	0.0	0.0	0.0	0.0	0.0	0.0	0.0	0.0	0.0	0.0
PCDHB13	56123	symbol	H. sapiens	56123	H. sapiens	PCDHB13	protocadherin beta 13	GO:0016339 calcium-dependent cell-cell adhesion via plasma membrane cell adhesion molecules;GO:0007156 homophilic cell adhesion via plasma membrane adhesion molecules;GO:0007416 synapse assembly	GO:0045202 synapse;GO:0005887 integral component of plasma membrane;GO:0031226 intrinsic component of plasma membrane	GO:0005509 calcium ion binding;GO:0046872 metal ion binding;GO:0043169 cation binding			1.0	0.0	0.0	0.0	0.0	0.0	0.0	0.0	0.0	0.0	0.0	0.0	0.0	0.0	0.0	0.0	0.0	0.0	0.0	0.0
BCAP29	55973	symbol	H. sapiens	55973	H. sapiens	BCAP29	B cell receptor associated protein 29	GO:0070973 protein localization to endoplasmic reticulum exit site;GO:0070972 protein localization to endoplasmic reticulum;GO:0006888 endoplasmic reticulum to Golgi vesicle-mediated transport	GO:0005789 endoplasmic reticulum membrane;GO:0098827 endoplasmic reticulum subcompartment;GO:0042175 nuclear outer membrane-endoplasmic reticulum membrane network				0.0	0.0	0.0	0.0	0.0	0.0	0.0	0.0	0.0	0.0	0.0	0.0	0.0	0.0	0.0	0.0	0.0	0.0	0.0	0.0
SFMBT2	57713	symbol	H. sapiens	57713	H. sapiens	SFMBT2	Scm like with four mbt domains 2	GO:0045892 negative regulation of transcription, DNA-templated;GO:1903507 negative regulation of nucleic acid-templated transcription;GO:1902679 negative regulation of RNA biosynthetic process	GO:0016235 aggresome;GO:0016234 inclusion body;GO:0016607 nuclear speck	GO:0003714 transcription corepressor activity;GO:0042393 histone binding;GO:0003712 transcription coregulator activity			0.0	0.0	0.0	0.0	0.0	0.0	0.0	0.0	0.0	0.0	0.0	0.0	0.0	0.0	0.0	0.0	0.0	0.0	0.0	0.0
PCDHB5	26167	symbol	H. sapiens	26167	H. sapiens	PCDHB5	protocadherin beta 5	GO:0016339 calcium-dependent cell-cell adhesion via plasma membrane cell adhesion molecules;GO:0007156 homophilic cell adhesion via plasma membrane adhesion molecules;GO:0007416 synapse assembly	GO:0045202 synapse;GO:0005887 integral component of plasma membrane;GO:0031226 intrinsic component of plasma membrane	GO:0005509 calcium ion binding;GO:0046872 metal ion binding;GO:0043169 cation binding			1.0	0.0	0.0	0.0	0.0	0.0	0.0	0.0	0.0	0.0	0.0	0.0	0.0	0.0	0.0	0.0	0.0	0.0	0.0	0.0
FANCC	2176	symbol	H. sapiens	2176	H. sapiens	FANCC	FA complementation group C	GO:0097150 neuronal stem cell population maintenance;GO:0019430 removal of superoxide radicals;GO:0071450 cellular response to oxygen radical	GO:0043240 Fanconi anaemia nuclear complex;GO:0140513 nuclear protein-containing complex;GO:0005654 nucleoplasm	GO:0005515 protein binding;GO:0005488 binding;GO:0003674 molecular_function	(ko03460)Fanconi anemia pathway; (hsa03460)Fanconi anemia pathway		0.0	0.0	0.0	0.0	0.0	0.0	0.0	0.0	0.0	0.0	0.0	0.0	0.0	0.0	0.0	0.0	0.0	0.0	0.0	0.0
ACOT11	26027	symbol	H. sapiens	26027	H. sapiens	ACOT11	acyl-CoA thioesterase 11	GO:0120163 negative regulation of cold-induced thermogenesis;GO:0009409 response to cold;GO:0006637 acyl-CoA metabolic process	GO:0005759 mitochondrial matrix;GO:0005739 mitochondrion;GO:0070062 extracellular exosome	GO:0036042 long-chain fatty acyl-CoA binding;GO:0102991 myristoyl-CoA hydrolase activity;GO:0016290 palmitoyl-CoA hydrolase activity			0.0	0.0	0.0	0.0	0.0	1.0	0.0	0.0	0.0	0.0	0.0	0.0	0.0	0.0	0.0	0.0	0.0	0.0	0.0	0.0
FAM151A	338094	symbol	H. sapiens	338094	H. sapiens	FAM151A	family with sequence similarity 151 member A	GO:0008150 biological_process	GO:0070062 extracellular exosome;GO:1903561 extracellular vesicle;GO:0043230 extracellular organelle	GO:0003674 molecular_function			0.0	0.0	0.0	0.0	0.0	0.0	0.0	0.0	0.0	0.0	0.0	0.0	0.0	0.0	0.0	0.0	0.0	0.0	0.0	0.0
C2orf70	339778	gene_synonym	H. sapiens	339778	H. sapiens	FAM166C	family with sequence similarity 166 member C		GO:0005634 nucleus;GO:0043231 intracellular membrane-bounded organelle;GO:0043229 intracellular organelle				0.0	0.0	0.0	0.0	0.0	0.0	0.0	0.0	0.0	0.0	0.0	0.0	0.0	0.0	0.0	0.0	0.0	0.0	0.0	0.0
STEAP1B	256227	symbol	H. sapiens	256227	H. sapiens	STEAP1B	STEAP family member 1B		GO:0005768 endosome;GO:0031410 cytoplasmic vesicle;GO:0097708 intracellular vesicle	GO:0005515 protein binding;GO:0005488 binding;GO:0003674 molecular_function			0.0	0.0	0.0	0.0	0.0	0.0	0.0	0.0	0.0	0.0	0.0	0.0	0.0	0.0	0.0	0.0	0.0	0.0	0.0	0.0
BAGE	574	symbol	H. sapiens	574	H. sapiens	BAGE	B melanoma antigen		GO:0005576 extracellular region;GO:0110165 cellular anatomical entity;GO:0005575 cellular_component	GO:0005515 protein binding;GO:0005488 binding;GO:0003674 molecular_function			0.0	0.0	0.0	0.0	0.0	0.0	0.0	0.0	0.0	0.0	0.0	0.0	0.0	0.0	0.0	0.0	0.0	0.0	0.0	0.0
E2F2	1870	symbol	H. sapiens	1870	H. sapiens	E2F2	E2F transcription factor 2	GO:1990086 lens fiber cell apoptotic process;GO:1903671 negative regulation of sprouting angiogenesis;GO:1903670 regulation of sprouting angiogenesis	GO:0090575 RNA polymerase II transcription regulator complex;GO:0005667 transcription regulator complex;GO:0140513 nuclear protein-containing complex	GO:0001228 DNA-binding transcription activator activity, RNA polymerase II-specific;GO:0001216 DNA-binding transcription activator activity;GO:0008134 transcription factor binding	(ko05219)Bladder cancer; (hsa05219)Bladder cancer; (ko05223)Non-small cell lung cancer	(hsa)Cell cycle - G1/S transition; (M00692)Cell cycle - G1/S transition	0.0	1.0	0.0	0.0	0.0	0.0	0.0	0.0	0.0	0.0	0.0	0.0	0.0	0.0	0.0	0.0	0.0	0.0	0.0	0.0
CASP1	834	symbol	H. sapiens	834	H. sapiens	CASP1	caspase 1	GO:0140447 cytokine precursor processing;GO:0032730 positive regulation of interleukin-1 alpha production;GO:0032610 interleukin-1 alpha production	GO:0072558 NLRP1 inflammasome complex;GO:0072557 IPAF inflammasome complex;GO:0097179 protease inhibitor complex	GO:0097199 cysteine-type endopeptidase activity involved in apoptotic signaling pathway;GO:0097200 cysteine-type endopeptidase activity involved in execution phase of apoptosis;GO:0097153 cysteine-type endopeptidase activity involved in apoptotic process	(ko05014)Amyotrophic lateral sclerosis (ALS); (ko04623)Cytosolic DNA-sensing pathway; (hsa05014)Amyotrophic lateral sclerosis (ALS)		0.0	0.0	0.0	0.0	0.0	0.0	0.0	0.0	0.0	0.0	0.0	0.0	1.0	0.0	0.0	0.0	0.0	0.0	0.0	0.0
SERPINB10	5273	symbol	H. sapiens	5273	H. sapiens	SERPINB10	serpin family B member 10	GO:0010951 negative regulation of endopeptidase activity;GO:0010466 negative regulation of peptidase activity;GO:0045861 negative regulation of proteolysis	GO:0101003 ficolin-1-rich granule membrane;GO:0070820 tertiary granule;GO:0101002 ficolin-1-rich granule	GO:0004867 serine-type endopeptidase inhibitor activity;GO:0004866 endopeptidase inhibitor activity;GO:0030414 peptidase inhibitor activity	(ko05146)Amoebiasis; (hsa05146)Amoebiasis		0.0	1.0	0.0	0.0	0.0	0.0	0.0	0.0	0.0	0.0	0.0	0.0	0.0	0.0	0.0	0.0	0.0	0.0	0.0	0.0
HIST1H1D	3007	gene_synonym	H. sapiens	3007	H. sapiens	H1-3	H1.3 linker histone, cluster member	GO:0016584 nucleosome positioning;GO:0045910 negative regulation of DNA recombination;GO:0030261 chromosome condensation	GO:0000791 euchromatin;GO:0000786 nucleosome;GO:0044815 DNA packaging complex	GO:0031492 nucleosomal DNA binding;GO:0031491 nucleosome binding;GO:0031490 chromatin DNA binding			0.0	0.0	0.0	0.0	0.0	0.0	0.0	0.0	0.0	0.0	0.0	0.0	0.0	0.0	0.0	0.0	0.0	0.0	0.0	0.0
GTDC1	79712	symbol	H. sapiens	79712	H. sapiens	GTDC1	glycosyltransferase like domain containing 1			GO:0016757 glycosyltransferase activity;GO:0016740 transferase activity;GO:0003824 catalytic activity			0.0	0.0	0.0	0.0	0.0	0.0	0.0	0.0	0.0	0.0	0.0	0.0	0.0	0.0	0.0	0.0	0.0	0.0	0.0	0.0
ASB9	140462	symbol	H. sapiens	140462	H. sapiens	ASB9	ankyrin repeat and SOCS box containing 9	GO:0045732 positive regulation of protein catabolic process;GO:0042176 regulation of protein catabolic process;GO:0009896 positive regulation of catabolic process	GO:0005739 mitochondrion;GO:0005829 cytosol;GO:0005737 cytoplasm	GO:0005515 protein binding;GO:0005488 binding;GO:0003674 molecular_function			0.0	0.0	0.0	0.0	0.0	0.0	0.0	0.0	0.0	0.0	0.0	0.0	0.0	0.0	0.0	0.0	0.0	0.0	0.0	0.0
MAB21L2	10586	symbol	H. sapiens	10586	H. sapiens	MAB21L2	mab-21 like 2	GO:0010172 embryonic body morphogenesis;GO:0010171 body morphogenesis;GO:0043010 camera-type eye development	GO:0005634 nucleus;GO:0005737 cytoplasm;GO:0043231 intracellular membrane-bounded organelle	GO:0005515 protein binding;GO:0005488 binding;GO:0003674 molecular_function			0.0	0.0	0.0	0.0	0.0	0.0	0.0	0.0	0.0	0.0	0.0	0.0	0.0	0.0	0.0	0.0	0.0	0.0	0.0	0.0
NPR3	4883	symbol	H. sapiens	4883	H. sapiens	NPR3	natriuretic peptide receptor 3	GO:0002158 osteoclast proliferation;GO:0030157 pancreatic juice secretion;GO:0035810 positive regulation of urine volume	GO:0005887 integral component of plasma membrane;GO:0031226 intrinsic component of plasma membrane;GO:0070062 extracellular exosome	GO:0016941 natriuretic peptide receptor activity;GO:0031404 chloride ion binding;GO:0017046 peptide hormone binding			0.0	0.0	0.0	0.0	0.0	0.0	0.0	0.0	0.0	0.0	0.0	0.0	0.0	0.0	0.0	0.0	0.0	0.0	0.0	0.0
TTLL7	79739	symbol	H. sapiens	79739	H. sapiens	TTLL7	tubulin tyrosine ligase like 7	GO:0018095 protein polyglutamylation;GO:0018200 peptidyl-glutamic acid modification;GO:0000226 microtubule cytoskeleton organization	GO:0043204 perikaryon;GO:0005874 microtubule;GO:0043025 neuronal cell body	GO:0070739 protein-glutamic acid ligase activity;GO:0070740 tubulin-glutamic acid ligase activity;GO:0016881 acid-amino acid ligase activity			0.0	0.0	0.0	0.0	0.0	0.0	0.0	0.0	0.0	0.0	0.0	0.0	0.0	0.0	0.0	0.0	0.0	0.0	0.0	0.0
ADI1	55256	symbol	H. sapiens	55256	H. sapiens	ADI1	acireductone dioxygenase 1	GO:0019509 L-methionine salvage from methylthioadenosine;GO:0043102 amino acid salvage;GO:0071265 L-methionine biosynthetic process	GO:0005829 cytosol;GO:0005886 plasma membrane;GO:0071944 cell periphery	GO:0010309 acireductone dioxygenase [iron(II)-requiring] activity;GO:0016702 oxidoreductase activity, acting on single donors with incorporation of molecular oxygen, incorporation of two atoms of oxygen;GO:0016701 oxidoreductase activity, acting on single donors with incorporation of molecular oxygen	(hsa)Methionine salvage pathway; (M00034)Methionine salvage pathway; (ko00270)Cysteine and methionine metabolism		0.0	0.0	0.0	0.0	1.0	0.0	0.0	0.0	0.0	0.0	0.0	0.0	0.0	0.0	0.0	0.0	0.0	1.0	0.0	0.0
SPP1	6696	symbol	H. sapiens	6696	H. sapiens	SPP1	secreted phosphoprotein 1	GO:0048673 collateral sprouting of intact axon in response to injury;GO:0048683 regulation of collateral sprouting of intact axon in response to injury;GO:0048685 negative regulation of collateral sprouting of intact axon in response to injury	GO:0005788 endoplasmic reticulum lumen;GO:0048471 perinuclear region of cytoplasm;GO:0005794 Golgi apparatus	GO:0050840 extracellular matrix binding;GO:0005178 integrin binding;GO:0005125 cytokine activity	(ko04512)ECM-receptor interaction; (hsa04512)ECM-receptor interaction; (ko04620)Toll-like receptor signaling pathway		0.0	1.0	0.0	0.0	0.0	1.0	0.0	0.0	0.0	0.0	0.0	0.0	0.0	0.0	0.0	0.0	0.0	0.0	0.0	0.0
GAL3ST3	89792	symbol	H. sapiens	89792	H. sapiens	GAL3ST3	galactose-3-O-sulfotransferase 3	GO:0030309 poly-N-acetyllactosamine metabolic process;GO:0030166 proteoglycan biosynthetic process;GO:0009311 oligosaccharide metabolic process	GO:0032580 Golgi cisterna membrane;GO:0031985 Golgi cisterna;GO:0005795 Golgi stack	GO:0050698 proteoglycan sulfotransferase activity;GO:0001733 galactosylceramide sulfotransferase activity;GO:0050694 galactose 3-O-sulfotransferase activity			0.0	0.0	0.0	0.0	0.0	0.0	0.0	1.0	0.0	0.0	0.0	1.0	0.0	0.0	0.0	0.0	0.0	0.0	0.0	0.0
SPEG	10290	symbol	H. sapiens	10290	H. sapiens	SPEG	striated muscle enriched protein kinase	GO:0007517 muscle organ development;GO:0042692 muscle cell differentiation;GO:0061061 muscle structure development	GO:0005634 nucleus;GO:0043231 intracellular membrane-bounded organelle;GO:0043229 intracellular organelle	GO:0106310 protein serine kinase activity;GO:0004672 protein kinase activity;GO:0016773 phosphotransferase activity, alcohol group as acceptor			0.0	0.0	0.0	0.0	0.0	0.0	0.0	0.0	0.0	0.0	0.0	0.0	0.0	0.0	0.0	0.0	0.0	0.0	0.0	0.0
CCDC167	154467	symbol	H. sapiens	154467	H. sapiens	CCDC167	coiled-coil domain containing 167		GO:0016021 integral component of membrane;GO:0031224 intrinsic component of membrane;GO:0016020 membrane	GO:0005515 protein binding;GO:0005488 binding;GO:0003674 molecular_function			0.0	0.0	0.0	0.0	0.0	0.0	0.0	0.0	0.0	0.0	0.0	0.0	0.0	0.0	0.0	0.0	0.0	0.0	0.0	0.0
TK1	7083	symbol	H. sapiens	7083	H. sapiens	TK1	thymidine kinase 1	GO:0046104 thymidine metabolic process;GO:0046125 pyrimidine deoxyribonucleoside metabolic process;GO:0009157 deoxyribonucleoside monophosphate biosynthetic process	GO:0005829 cytosol;GO:0005737 cytoplasm;GO:0005622 intracellular anatomical structure	GO:0004797 thymidine kinase activity;GO:0019136 deoxynucleoside kinase activity;GO:0019206 nucleoside kinase activity	(hsa00983)Drug metabolism - other enzymes; (ko00983)Drug metabolism - other enzymes; (ko00240)Pyrimidine metabolism		0.0	0.0	0.0	0.0	0.0	0.0	0.0	0.0	0.0	0.0	0.0	0.0	0.0	0.0	0.0	0.0	0.0	0.0	0.0	0.0
PLGLB1	5343	symbol	H. sapiens	5343	H. sapiens	PLGLB1	plasminogen like B1	GO:0043553 negative regulation of phosphatidylinositol 3-kinase activity;GO:0090219 negative regulation of lipid kinase activity;GO:0014067 negative regulation of phosphatidylinositol 3-kinase signaling	GO:0005576 extracellular region;GO:0110165 cellular anatomical entity;GO:0005575 cellular_component	GO:0036313 phosphatidylinositol 3-kinase catalytic subunit binding;GO:0043548 phosphatidylinositol 3-kinase binding;GO:0019900 kinase binding			0.0	0.0	0.0	0.0	0.0	0.0	0.0	0.0	0.0	0.0	0.0	0.0	0.0	0.0	0.0	0.0	0.0	0.0	0.0	0.0
PLGLB2	5342	symbol	H. sapiens	5342	H. sapiens	PLGLB2	plasminogen like B2	GO:0043553 negative regulation of phosphatidylinositol 3-kinase activity;GO:0090219 negative regulation of lipid kinase activity;GO:0014067 negative regulation of phosphatidylinositol 3-kinase signaling	GO:0005576 extracellular region;GO:0110165 cellular anatomical entity;GO:0005575 cellular_component	GO:0036313 phosphatidylinositol 3-kinase catalytic subunit binding;GO:0043548 phosphatidylinositol 3-kinase binding;GO:0019900 kinase binding			0.0	0.0	0.0	0.0	0.0	0.0	0.0	0.0	0.0	0.0	0.0	0.0	0.0	0.0	0.0	0.0	0.0	0.0	0.0	0.0
RGPD1	400966	symbol	H. sapiens	400966	H. sapiens	RGPD1	RANBP2 like and GRIP domain containing 1	GO:0006607 NLS-bearing protein import into nucleus;GO:0006606 protein import into nucleus;GO:0051170 import into nucleus	GO:0005643 nuclear pore;GO:0005635 nuclear envelope;GO:0140513 nuclear protein-containing complex	GO:0005096 GTPase activator activity;GO:0030695 GTPase regulator activity;GO:0060589 nucleoside-triphosphatase regulator activity	(ko03013)RNA transport; (hsa03013)RNA transport		0.0	0.0	0.0	0.0	0.0	0.0	0.0	0.0	0.0	1.0	0.0	0.0	0.0	0.0	0.0	0.0	0.0	0.0	0.0	0.0
HDDC3	374659	symbol	H. sapiens	374659	H. sapiens	HDDC3	HD domain containing 3			GO:0008893 guanosine-3',5'-bis(diphosphate) 3'-diphosphatase activity;GO:0016794 diphosphoric monoester hydrolase activity;GO:0042578 phosphoric ester hydrolase activity	(ko00230)Purine metabolism; (hsa00230)Purine metabolism		0.0	0.0	0.0	0.0	0.0	1.0	0.0	0.0	0.0	0.0	0.0	0.0	0.0	0.0	0.0	0.0	0.0	0.0	0.0	0.0
BBS9	27241	symbol	H. sapiens	27241	H. sapiens	BBS9	Bardet-Biedl syndrome 9	GO:0061512 protein localization to cilium;GO:0007601 visual perception;GO:0050953 sensory perception of light stimulus	GO:0034464 BBSome;GO:0000242 pericentriolar material;GO:0035869 ciliary transition zone	GO:0005515 protein binding;GO:0005488 binding;GO:0003674 molecular_function			0.0	0.0	0.0	0.0	0.0	0.0	0.0	0.0	0.0	0.0	0.0	0.0	0.0	0.0	0.0	0.0	0.0	0.0	0.0	0.0
AP1S1	1174	symbol	H. sapiens	1174	H. sapiens	AP1S1	adaptor related protein complex 1 subunit sigma 1	GO:0006898 receptor-mediated endocytosis;GO:0009615 response to virus;GO:0006897 endocytosis	GO:0030121 AP-1 adaptor complex;GO:0030130 clathrin coat of trans-Golgi network vesicle;GO:0012510 trans-Golgi network transport vesicle membrane	GO:0035615 clathrin adaptor activity;GO:0140312 cargo adaptor activity;GO:0030276 clathrin binding	(ko04142)Lysosome; (hsa04142)Lysosome		0.0	0.0	0.0	0.0	0.0	0.0	0.0	0.0	0.0	0.0	0.0	0.0	0.0	0.0	0.0	0.0	0.0	0.0	0.0	0.0
IL33	90865	symbol	H. sapiens	90865	H. sapiens	IL33	interleukin 33	GO:0010185 regulation of cellular defense response;GO:0010186 positive regulation of cellular defense response;GO:0120042 negative regulation of macrophage proliferation	GO:0030133 transport vesicle;GO:0005694 chromosome;GO:0031410 cytoplasmic vesicle	GO:0005125 cytokine activity;GO:0048018 receptor ligand activity;GO:0030546 signaling receptor activator activity	(ko04623)Cytosolic DNA-sensing pathway; (hsa04623)Cytosolic DNA-sensing pathway; (ko05164)Influenza A		0.0	0.0	0.0	0.0	0.0	0.0	0.0	0.0	0.0	0.0	0.0	0.0	0.0	0.0	0.0	0.0	0.0	0.0	0.0	0.0
PEX12	5193	symbol	H. sapiens	5193	H. sapiens	PEX12	peroxisomal biogenesis factor 12	GO:0016558 protein import into peroxisome matrix;GO:0006625 protein targeting to peroxisome;GO:0072662 protein localization to peroxisome	GO:1990415 Pex17p-Pex14p docking complex;GO:1990429 peroxisomal importomer complex;GO:0005779 integral component of peroxisomal membrane	GO:0008022 protein C-terminus binding;GO:0004842 ubiquitin-protein transferase activity;GO:0019787 ubiquitin-like protein transferase activity	(ko04146)Peroxisome; (hsa04146)Peroxisome		0.0	0.0	0.0	0.0	0.0	0.0	0.0	0.0	0.0	0.0	0.0	0.0	0.0	0.0	0.0	0.0	0.0	0.0	0.0	0.0
IL1RAP	3556	symbol	H. sapiens	3556	H. sapiens	IL1RAP	interleukin 1 receptor accessory protein	GO:0038172 interleukin-33-mediated signaling pathway;GO:0099545 trans-synaptic signaling by trans-synaptic complex;GO:0032754 positive regulation of interleukin-5 production	GO:0098978 glutamatergic synapse;GO:0045202 synapse;GO:0005887 integral component of plasma membrane	GO:0002114 interleukin-33 receptor activity;GO:0004908 interleukin-1 receptor activity;GO:0050135 NAD(P)+ nucleosidase activity	(hsa04750)inflammatory mediator regulation of trp channels; (ko04659)Th17 cell differentiation; (hsa04659)Th17 cell differentiation		1.0	0.0	0.0	0.0	0.0	0.0	0.0	0.0	0.0	0.0	0.0	0.0	0.0	1.0	0.0	0.0	0.0	0.0	0.0	0.0
PIKFYVE	200576	symbol	H. sapiens	200576	H. sapiens	PIKFYVE	phosphoinositide kinase, FYVE-type zinc finger containing	GO:1903100 1-phosphatidyl-1D-myo-inositol 3,5-bisphosphate metabolic process;GO:1904562 phosphatidylinositol 5-phosphate metabolic process;GO:0019065 receptor-mediated endocytosis of virus by host cell	GO:0030670 phagocytic vesicle membrane;GO:0045335 phagocytic vesicle;GO:0031902 late endosome membrane	GO:0000285 1-phosphatidylinositol-3-phosphate 5-kinase activity;GO:0052810 1-phosphatidylinositol-5-kinase activity;GO:0043813 phosphatidylinositol-3,5-bisphosphate 5-phosphatase activity	(ko00562)Inositol phosphate metabolism; (hsa00562)Inositol phosphate metabolism; (hsa05150)Staphylococcus aureus infection		0.0	0.0	0.0	0.0	0.0	1.0	0.0	1.0	0.0	0.0	0.0	0.0	0.0	0.0	0.0	0.0	0.0	0.0	0.0	0.0
C2orf15	150590	symbol	H. sapiens	150590	H. sapiens	C2orf15	chromosome 2 open reading frame 15			GO:0003723 RNA binding;GO:0003676 nucleic acid binding;GO:1901363 heterocyclic compound binding			0.0	0.0	0.0	0.0	0.0	0.0	0.0	0.0	0.0	0.0	0.0	0.0	0.0	0.0	0.0	0.0	0.0	0.0	0.0	0.0
VIT	5212	symbol	H. sapiens	5212	H. sapiens	VIT	vitrin	GO:0021510 spinal cord development;GO:0010811 positive regulation of cell-substrate adhesion;GO:0010810 regulation of cell-substrate adhesion	GO:0005614 interstitial matrix;GO:0062023 collagen-containing extracellular matrix;GO:0031012 extracellular matrix	GO:0005539 glycosaminoglycan binding;GO:0097367 carbohydrate derivative binding;GO:0005488 binding			0.0	0.0	0.0	0.0	0.0	0.0	0.0	0.0	0.0	0.0	0.0	0.0	0.0	0.0	0.0	0.0	0.0	0.0	0.0	0.0
CDCA4	55038	symbol	H. sapiens	55038	H. sapiens	CDCA4	cell division cycle associated 4	GO:0048096 chromatin-mediated maintenance of transcription;GO:0045815 positive regulation of gene expression, epigenetic;GO:0006368 transcription elongation from RNA polymerase II promoter	GO:0005654 nucleoplasm;GO:0031981 nuclear lumen;GO:0005829 cytosol	GO:0140110 transcription regulator activity;GO:0005515 protein binding;GO:0005488 binding			0.0	0.0	0.0	0.0	0.0	0.0	0.0	0.0	0.0	0.0	0.0	0.0	0.0	0.0	0.0	0.0	0.0	0.0	0.0	0.0
PLXDC2	84898	symbol	H. sapiens	84898	H. sapiens	PLXDC2	plexin domain containing 2		GO:0016021 integral component of membrane;GO:0031224 intrinsic component of membrane;GO:0016020 membrane	GO:0005515 protein binding;GO:0005488 binding;GO:0003674 molecular_function			0.0	0.0	0.0	0.0	0.0	0.0	0.0	0.0	0.0	0.0	0.0	0.0	0.0	0.0	0.0	0.0	0.0	0.0	0.0	0.0
XKR5	389610	symbol	H. sapiens	389610	H. sapiens	XKR5	XK related 5	GO:0070782 phosphatidylserine exposure on apoptotic cell surface;GO:0043652 engulfment of apoptotic cell;GO:0017121 plasma membrane phospholipid scrambling	GO:0016021 integral component of membrane;GO:0031224 intrinsic component of membrane;GO:0005886 plasma membrane				0.0	0.0	0.0	0.0	0.0	0.0	0.0	0.0	0.0	0.0	0.0	0.0	0.0	0.0	0.0	0.0	0.0	0.0	0.0	0.0
ISG20	3669	symbol	H. sapiens	3669	H. sapiens	ISG20	interferon stimulated exonuclease gene 20	GO:0000738 DNA catabolic process, exonucleolytic;GO:0006308 DNA catabolic process;GO:0090503 RNA phosphodiester bond hydrolysis, exonucleolytic	GO:0015030 Cajal body;GO:0016605 PML body;GO:0016604 nuclear body	GO:0008859 exoribonuclease II activity;GO:0008310 single-stranded DNA 3'-5' exodeoxyribonuclease activity;GO:0030620 U2 snRNA binding			0.0	0.0	0.0	0.0	0.0	1.0	0.0	0.0	0.0	0.0	0.0	0.0	0.0	0.0	0.0	0.0	0.0	0.0	0.0	0.0
CNGB3	54714	symbol	H. sapiens	54714	H. sapiens	CNGB3	cyclic nucleotide gated channel subunit beta 3	GO:0007601 visual perception;GO:0050953 sensory perception of light stimulus;GO:0098655 cation transmembrane transport	GO:0001750 photoreceptor outer segment;GO:0097733 photoreceptor cell cilium;GO:0097731 9+0 non-motile cilium	GO:0005223 intracellular cGMP-activated cation channel activity;GO:0005222 intracellular cAMP-activated cation channel activity;GO:0005221 intracellular cyclic nucleotide activated cation channel activity	(ko04024)cAMP signaling pathway; (hsa04024)cAMP signaling pathway		0.0	0.0	0.0	0.0	0.0	0.0	0.0	0.0	0.0	0.0	1.0	0.0	0.0	0.0	0.0	0.0	0.0	0.0	0.0	0.0
ZNF429	353088	symbol	H. sapiens	353088	H. sapiens	ZNF429	zinc finger protein 429	GO:0006357 regulation of transcription by RNA polymerase II;GO:0006366 transcription by RNA polymerase II;GO:0006355 regulation of transcription, DNA-templated	GO:0005634 nucleus;GO:0043231 intracellular membrane-bounded organelle;GO:0043229 intracellular organelle	GO:0000978 RNA polymerase II cis-regulatory region sequence-specific DNA binding;GO:0000987 cis-regulatory region sequence-specific DNA binding;GO:0000981 DNA-binding transcription factor activity, RNA polymerase II-specific			0.0	0.0	0.0	0.0	0.0	0.0	0.0	0.0	0.0	0.0	0.0	0.0	0.0	0.0	0.0	0.0	0.0	0.0	0.0	0.0
NUBPL	80224	symbol	H. sapiens	80224	H. sapiens	NUBPL	nucleotide binding protein like	GO:0070584 mitochondrion morphogenesis;GO:0016226 iron-sulfur cluster assembly;GO:0031163 metallo-sulfur cluster assembly	GO:0005759 mitochondrial matrix;GO:0005739 mitochondrion;GO:0005886 plasma membrane	GO:0051539 4 iron, 4 sulfur cluster binding;GO:0051536 iron-sulfur cluster binding;GO:0051540 metal cluster binding			0.0	0.0	0.0	0.0	0.0	0.0	0.0	0.0	0.0	0.0	0.0	0.0	0.0	0.0	0.0	0.0	0.0	0.0	0.0	0.0
FOS	2353	symbol	H. sapiens	2353	H. sapiens	FOS	Fos proto-oncogene, AP-1 transcription factor subunit	GO:0001661 conditioned taste aversion;GO:0009629 response to gravity;GO:0051412 response to corticosterone	GO:0035976 transcription factor AP-1 complex;GO:0090575 RNA polymerase II transcription regulator complex;GO:0032993 protein-DNA complex	GO:0000979 RNA polymerase II core promoter sequence-specific DNA binding;GO:0070412 R-SMAD binding;GO:0001046 core promoter sequence-specific DNA binding	(ko05210)Colorectal cancer; (ko05031)Amphetamine addiction; (ko05140)Leishmaniasis		0.0	1.0	0.0	0.0	0.0	0.0	1.0	0.0	0.0	0.0	0.0	0.0	0.0	0.0	0.0	0.0	0.0	1.0	0.0	0.0
C9orf147	100133204	gene_synonym	H. sapiens	100133204	H. sapiens	HSDL2-AS1	HSDL2 antisense RNA 1						0.0	0.0	0.0	0.0	0.0	0.0	0.0	0.0	0.0	0.0	0.0	0.0	0.0	0.0	0.0	0.0	0.0	0.0	0.0	0.0
SLC36A3	285641	symbol	H. sapiens	285641	H. sapiens	SLC36A3	solute carrier family 36 member 3	GO:0015808 L-alanine transport;GO:0035524 proline transmembrane transport;GO:0015816 glycine transport	GO:0016021 integral component of membrane;GO:0031224 intrinsic component of membrane;GO:0016020 membrane	GO:0005280 amino acid:proton symporter activity;GO:0015193 L-proline transmembrane transporter activity;GO:0015180 L-alanine transmembrane transporter activity			0.0	0.0	0.0	0.0	0.0	0.0	0.0	0.0	0.0	0.0	0.0	0.0	0.0	0.0	0.0	0.0	0.0	0.0	0.0	0.0
SLC30A2	7780	symbol	H. sapiens	7780	H. sapiens	SLC30A2	solute carrier family 30 member 2	GO:0061090 positive regulation of sequestering of zinc ion;GO:0061088 regulation of sequestering of zinc ion;GO:0032119 sequestering of zinc ion	GO:0005770 late endosome;GO:0005765 lysosomal membrane;GO:0098852 lytic vacuole membrane	GO:0005385 zinc ion transmembrane transporter activity;GO:0046915 transition metal ion transmembrane transporter activity;GO:0046873 metal ion transmembrane transporter activity			0.0	0.0	0.0	0.0	0.0	0.0	0.0	0.0	0.0	0.0	0.0	0.0	0.0	0.0	0.0	0.0	0.0	0.0	0.0	0.0
YEATS4	8089	symbol	H. sapiens	8089	H. sapiens	YEATS4	YEATS domain containing 4	GO:0043968 histone H2A acetylation;GO:0043967 histone H4 acetylation;GO:0016573 histone acetylation	GO:0035267 NuA4 histone acetyltransferase complex;GO:0043189 H4/H2A histone acetyltransferase complex;GO:1902562 H4 histone acetyltransferase complex	GO:0070577 lysine-acetylated histone binding;GO:0140033 acetylation-dependent protein binding;GO:0005200 structural constituent of cytoskeleton			0.0	1.0	0.0	0.0	0.0	0.0	0.0	0.0	0.0	0.0	0.0	0.0	0.0	0.0	0.0	0.0	0.0	0.0	0.0	0.0
DCDC2C	728597	symbol	H. sapiens	728597	H. sapiens	DCDC2C	doublecortin domain containing 2C	GO:0035556 intracellular signal transduction;GO:0007165 signal transduction;GO:0023052 signaling	GO:0036126 sperm flagellum;GO:0097729 9+2 motile cilium;GO:0031514 motile cilium				0.0	0.0	0.0	0.0	0.0	0.0	0.0	0.0	0.0	0.0	0.0	0.0	0.0	0.0	0.0	0.0	0.0	0.0	0.0	0.0
ADAM33	80332	symbol	H. sapiens	80332	H. sapiens	ADAM33	ADAM metallopeptidase domain 33	GO:0006508 proteolysis;GO:0019538 protein metabolic process;GO:1901564 organonitrogen compound metabolic process	GO:0016021 integral component of membrane;GO:0031224 intrinsic component of membrane;GO:0016020 membrane	GO:0004222 metalloendopeptidase activity;GO:0008237 metallopeptidase activity;GO:0004175 endopeptidase activity			0.0	0.0	0.0	0.0	0.0	0.0	0.0	0.0	0.0	0.0	0.0	0.0	1.0	0.0	0.0	0.0	0.0	0.0	0.0	0.0
SGK2	10110	symbol	H. sapiens	10110	H. sapiens	SGK2	serum/glucocorticoid regulated kinase 2	GO:0032411 positive regulation of transporter activity;GO:0032409 regulation of transporter activity;GO:0018105 peptidyl-serine phosphorylation	GO:0005654 nucleoplasm;GO:0031981 nuclear lumen;GO:0005829 cytosol	GO:0017080 sodium channel regulator activity;GO:0015459 potassium channel regulator activity;GO:0099106 ion channel regulator activity	(hsa04068)foxo signaling pathway; (ko04151)PI3K-Akt signaling pathway; (hsa04151)PI3K-Akt signaling pathway		0.0	1.0	0.0	0.0	0.0	0.0	0.0	0.0	0.0	0.0	0.0	0.0	0.0	0.0	0.0	0.0	0.0	0.0	0.0	0.0
SLC2A4	6517	symbol	H. sapiens	6517	H. sapiens	SLC2A4	solute carrier family 2 member 4	GO:0010021 amylopectin biosynthetic process;GO:2000896 amylopectin metabolic process;GO:0098694 regulation of synaptic vesicle budding from presynaptic endocytic zone membrane	GO:0032593 insulin-responsive compartment;GO:0030140 trans-Golgi network transport vesicle;GO:0030315 T-tubule	GO:0055056 D-glucose transmembrane transporter activity;GO:0005355 glucose transmembrane transporter activity;GO:0015149 hexose transmembrane transporter activity	(ko04930)Type II diabetes mellitus; (hsa04930)Type II diabetes mellitus; (ko04920)Adipocytokine signaling pathway		0.0	0.0	0.0	0.0	0.0	0.0	0.0	0.0	0.0	0.0	0.0	0.0	0.0	0.0	0.0	0.0	0.0	0.0	0.0	0.0
NDUFC2-KCTD14	100532726	symbol	H. sapiens	100532726	H. sapiens	NDUFC2-KCTD14	NDUFC2-KCTD14 readthrough	GO:0006120 mitochondrial electron transport, NADH to ubiquinone;GO:0019646 aerobic electron transport chain;GO:0042773 ATP synthesis coupled electron transport	GO:0005747 mitochondrial respiratory chain complex I;GO:0030964 NADH dehydrogenase complex;GO:0045271 respiratory chain complex I		(ko00190)Oxidative phosphorylation; (hsa05012)Parkinson's disease; (ko04932)Non-alcoholic fatty liver disease (NAFLD)		0.0	0.0	0.0	0.0	0.0	0.0	0.0	0.0	0.0	0.0	0.0	0.0	0.0	0.0	0.0	0.0	0.0	0.0	0.0	0.0
NDUFC2	4718	symbol	H. sapiens	4718	H. sapiens	NDUFC2	NADH:ubiquinone oxidoreductase subunit C2	GO:0006120 mitochondrial electron transport, NADH to ubiquinone;GO:0010257 NADH dehydrogenase complex assembly;GO:0032981 mitochondrial respiratory chain complex I assembly	GO:0005747 mitochondrial respiratory chain complex I;GO:0030964 NADH dehydrogenase complex;GO:0045271 respiratory chain complex I	GO:0008137 NADH dehydrogenase (ubiquinone) activity;GO:0050136 NADH dehydrogenase (quinone) activity;GO:0003955 NAD(P)H dehydrogenase (quinone) activity	(ko00190)Oxidative phosphorylation; (hsa05012)Parkinson's disease; (ko04932)Non-alcoholic fatty liver disease (NAFLD)		0.0	0.0	0.0	0.0	0.0	0.0	0.0	0.0	0.0	0.0	0.0	0.0	0.0	0.0	0.0	0.0	0.0	1.0	0.0	0.0
DBNL	28988	symbol	H. sapiens	28988	H. sapiens	DBNL	drebrin like	GO:0098974 postsynaptic actin cytoskeleton organization;GO:0099188 postsynaptic cytoskeleton organization;GO:0071800 podosome assembly	GO:0002102 podosome;GO:1904724 tertiary granule lumen;GO:0030864 cortical actin cytoskeleton	GO:0008047 enzyme activator activity;GO:0140677 molecular function activator activity;GO:0008022 protein C-terminus binding			1.0	0.0	0.0	0.0	0.0	0.0	0.0	0.0	0.0	1.0	0.0	0.0	0.0	0.0	0.0	0.0	0.0	0.0	0.0	0.0
SERPINF1	5176	symbol	H. sapiens	5176	H. sapiens	SERPINF1	serpin family F member 1	GO:0071279 cellular response to cobalt ion;GO:0060770 negative regulation of epithelial cell proliferation involved in prostate gland development;GO:0032025 response to cobalt ion	GO:0043203 axon hillock;GO:0005604 basement membrane;GO:0042470 melanosome	GO:0004867 serine-type endopeptidase inhibitor activity;GO:0004866 endopeptidase inhibitor activity;GO:0030414 peptidase inhibitor activity	(ko04310)Wnt signaling pathway; (hsa04310)Wnt signaling pathway		0.0	0.0	0.0	0.0	0.0	0.0	0.0	0.0	0.0	0.0	0.0	0.0	0.0	0.0	0.0	0.0	0.0	0.0	0.0	0.0
SEC23IP	11196	symbol	H. sapiens	11196	H. sapiens	SEC23IP	SEC23 interacting protein	GO:0006888 endoplasmic reticulum to Golgi vesicle-mediated transport;GO:0007030 Golgi organization;GO:0048193 Golgi vesicle transport	GO:0012507 ER to Golgi transport vesicle membrane;GO:0030134 COPII-coated ER to Golgi transport vesicle;GO:0005793 endoplasmic reticulum-Golgi intermediate compartment	GO:0004620 phospholipase activity;GO:0016298 lipase activity;GO:0016788 hydrolase activity, acting on ester bonds			0.0	0.0	0.0	0.0	0.0	1.0	0.0	0.0	0.0	0.0	0.0	0.0	0.0	0.0	0.0	0.0	0.0	0.0	0.0	0.0
FAM43A	131583	symbol	H. sapiens	131583	H. sapiens	FAM43A	family with sequence similarity 43 member A			GO:0005515 protein binding;GO:0005488 binding;GO:0003674 molecular_function			0.0	0.0	0.0	0.0	0.0	0.0	0.0	0.0	0.0	0.0	0.0	0.0	0.0	0.0	0.0	0.0	0.0	0.0	0.0	0.0
ADARB2	105	symbol	H. sapiens	105	H. sapiens	ADARB2	adenosine deaminase RNA specific B2 (inactive)	GO:0006382 adenosine to inosine editing;GO:0016553 base conversion or substitution editing;GO:0009451 RNA modification	GO:0005730 nucleolus;GO:0031981 nuclear lumen;GO:0043228 non-membrane-bounded organelle	GO:0003726 double-stranded RNA adenosine deaminase activity;GO:0008251 tRNA-specific adenosine deaminase activity;GO:0004000 adenosine deaminase activity			0.0	0.0	0.0	0.0	0.0	0.0	0.0	0.0	0.0	0.0	0.0	0.0	0.0	0.0	0.0	0.0	0.0	0.0	0.0	0.0
QRSL1	55278	symbol	H. sapiens	55278	H. sapiens	QRSL1	glutaminyl-tRNA amidotransferase subunit QRSL1	GO:0070681 glutaminyl-tRNAGln biosynthesis via transamidation;GO:0043039 tRNA aminoacylation;GO:0043038 amino acid activation	GO:0030956 glutamyl-tRNA(Gln) amidotransferase complex;GO:0140535 intracellular protein-containing complex;GO:0005739 mitochondrion	GO:0050567 glutaminyl-tRNA synthase (glutamine-hydrolyzing) activity;GO:0016884 carbon-nitrogen ligase activity, with glutamine as amido-N-donor;GO:0016879 ligase activity, forming carbon-nitrogen bonds	(ko00970)Aminoacyl-tRNA biosynthesis; (hsa00970)Aminoacyl-tRNA biosynthesis; (hsa01100)Metabolic pathways		0.0	0.0	0.0	0.0	1.0	0.0	0.0	0.0	0.0	0.0	0.0	0.0	0.0	0.0	0.0	0.0	0.0	0.0	0.0	0.0
FANCF	2188	symbol	H. sapiens	2188	H. sapiens	FANCF	FA complementation group F	GO:0036297 interstrand cross-link repair;GO:0006281 DNA repair;GO:0006974 cellular response to DNA damage stimulus	GO:0043240 Fanconi anaemia nuclear complex;GO:0140513 nuclear protein-containing complex;GO:0005654 nucleoplasm	GO:0005515 protein binding;GO:0005488 binding;GO:0003674 molecular_function	(ko03460)Fanconi anemia pathway; (hsa03460)Fanconi anemia pathway		0.0	0.0	0.0	0.0	0.0	0.0	0.0	0.0	0.0	0.0	0.0	0.0	0.0	0.0	0.0	0.0	0.0	0.0	0.0	0.0
DDX58	23586	symbol	H. sapiens	23586	H. sapiens	DDX58	DExD/H-box helicase 58	GO:0034343 type III interferon production;GO:0034344 regulation of type III interferon production;GO:0009597 detection of virus	GO:0032587 ruffle membrane;GO:0005923 bicellular tight junction;GO:0070160 tight junction	GO:0003725 double-stranded RNA binding;GO:0003724 RNA helicase activity;GO:0008186 ATP-dependent activity, acting on RNA	(ko04623)Cytosolic DNA-sensing pathway; (ko04622)RIG-I-like receptor signaling pathway; (hsa04623)Cytosolic DNA-sensing pathway		0.0	0.0	0.0	0.0	0.0	0.0	0.0	0.0	0.0	0.0	0.0	0.0	0.0	0.0	0.0	0.0	0.0	0.0	0.0	0.0
TSGA10	80705	symbol	H. sapiens	80705	H. sapiens	TSGA10	testis specific 10	GO:0007283 spermatogenesis;GO:0048232 male gamete generation;GO:0007276 gamete generation	GO:0005814 centriole;GO:0005815 microtubule organizing center;GO:0015630 microtubule cytoskeleton	GO:0005515 protein binding;GO:0005488 binding;GO:0003674 molecular_function			0.0	0.0	0.0	0.0	0.0	0.0	0.0	0.0	0.0	0.0	0.0	0.0	0.0	0.0	0.0	0.0	0.0	0.0	0.0	0.0
LIPT1	51601	symbol	H. sapiens	51601	H. sapiens	LIPT1	lipoyltransferase 1	GO:0009249 protein lipoylation;GO:0051604 protein maturation;GO:0018205 peptidyl-lysine modification	GO:0005759 mitochondrial matrix;GO:0005739 mitochondrion;GO:0031974 membrane-enclosed lumen	GO:0017118 lipoyltransferase activity;GO:0016747 acyltransferase activity, transferring groups other than amino-acyl groups;GO:0016746 acyltransferase activity	(ko00785)Lipoic acid metabolism; (hsa00785)Lipoic acid metabolism; (hsa01100)Metabolic pathways		0.0	0.0	0.0	0.0	0.0	0.0	0.0	0.0	0.0	0.0	0.0	0.0	0.0	0.0	1.0	0.0	0.0	0.0	0.0	0.0
CHMP4B	128866	symbol	H. sapiens	128866	H. sapiens	CHMP4B	charged multivesicular body protein 4B	GO:0090611 ubiquitin-independent protein catabolic process via the multivesicular body sorting pathway;GO:0036438 maintenance of lens transparency;GO:0046761 viral budding from plasma membrane	GO:0000815 ESCRT III complex;GO:0036452 ESCRT complex;GO:0005771 multivesicular body	GO:0045296 cadherin binding;GO:0050839 cell adhesion molecule binding;GO:0042803 protein homodimerization activity	(hsa04144)Endocytosis; (ko04144)Endocytosis		0.0	0.0	0.0	0.0	0.0	0.0	0.0	1.0	0.0	0.0	0.0	0.0	0.0	0.0	0.0	0.0	0.0	0.0	0.0	0.0
GATA2	2624	symbol	H. sapiens	2624	H. sapiens	GATA2	GATA binding protein 2	GO:0010725 regulation of primitive erythrocyte differentiation;GO:0035854 eosinophil fate commitment;GO:0060319 primitive erythrocyte differentiation	GO:0005667 transcription regulator complex;GO:0005654 nucleoplasm;GO:0031981 nuclear lumen	GO:0070742 C2H2 zinc finger domain binding;GO:0001228 DNA-binding transcription activator activity, RNA polymerase II-specific;GO:0001216 DNA-binding transcription activator activity			0.0	0.0	0.0	0.0	0.0	0.0	0.0	0.0	0.0	0.0	0.0	0.0	0.0	0.0	0.0	0.0	0.0	0.0	0.0	0.0
IL18BP	10068	symbol	H. sapiens	10068	H. sapiens	IL18BP	interleukin 18 binding protein	GO:0042088 T-helper 1 type immune response;GO:2000272 negative regulation of signaling receptor activity;GO:0070301 cellular response to hydrogen peroxide	GO:0070062 extracellular exosome;GO:1903561 extracellular vesicle;GO:0043230 extracellular organelle	GO:0042007 interleukin-18 binding;GO:0048019 receptor antagonist activity;GO:0030547 signaling receptor inhibitor activity			0.0	0.0	0.0	0.0	0.0	0.0	0.0	0.0	0.0	0.0	0.0	0.0	0.0	0.0	0.0	0.0	0.0	0.0	0.0	0.0
AMN	81693	symbol	H. sapiens	81693	H. sapiens	AMN	amnion associated transmembrane protein	GO:0015889 cobalamin transport;GO:0043001 Golgi to plasma membrane protein transport;GO:0051180 vitamin transport	GO:0031526 brush border membrane;GO:0005905 clathrin-coated pit;GO:0005903 brush border	GO:0005102 signaling receptor binding;GO:0005515 protein binding;GO:0005488 binding			0.0	0.0	0.0	0.0	0.0	0.0	0.0	0.0	0.0	0.0	0.0	0.0	0.0	0.0	0.0	0.0	1.0	0.0	0.0	0.0
RIF1	55183	symbol	H. sapiens	55183	H. sapiens	RIF1	replication timing regulatory factor 1	GO:0051574 positive regulation of histone H3-K9 methylation;GO:0043247 telomere maintenance in response to DNA damage;GO:2001034 positive regulation of double-strand break repair via nonhomologous end joining	GO:0001940 male pronucleus;GO:0001939 female pronucleus;GO:0045120 pronucleus	GO:0005515 protein binding;GO:0005488 binding;GO:0003674 molecular_function	(ko04550)Signaling pathways regulating pluripotency of stem cells; (hsa04550)Signaling pathways regulating pluripotency of stem cells		0.0	0.0	0.0	0.0	0.0	0.0	1.0	0.0	0.0	0.0	0.0	0.0	0.0	0.0	0.0	1.0	0.0	0.0	0.0	0.0
WAPL	23063	symbol	H. sapiens	23063	H. sapiens	WAPL	WAPL cohesin release factor	GO:0060623 regulation of chromosome condensation;GO:0071922 regulation of cohesin loading;GO:0045875 negative regulation of sister chromatid cohesion	GO:0000795 synaptonemal complex;GO:0099086 synaptonemal structure;GO:0000794 condensed nuclear chromosome	GO:0005515 protein binding;GO:0005488 binding;GO:0003674 molecular_function			0.0	0.0	0.0	0.0	0.0	0.0	0.0	0.0	0.0	0.0	0.0	0.0	0.0	0.0	0.0	0.0	0.0	0.0	0.0	0.0
RPL14	9045	symbol	H. sapiens	9045	H. sapiens	RPL14	ribosomal protein L14	GO:0042273 ribosomal large subunit biogenesis;GO:0002181 cytoplasmic translation;GO:0006364 rRNA processing	GO:0022625 cytosolic large ribosomal subunit;GO:0022626 cytosolic ribosome;GO:0015934 large ribosomal subunit	GO:0003735 structural constituent of ribosome;GO:0045296 cadherin binding;GO:0050839 cell adhesion molecule binding	(hsa03010)Ribosome; (ko03010)Ribosome		0.0	1.0	0.0	0.0	0.0	0.0	0.0	0.0	0.0	0.0	0.0	0.0	0.0	0.0	0.0	0.0	0.0	0.0	0.0	0.0
KIAA0907	22889	gene_synonym	H. sapiens	22889	H. sapiens	KHDC4	KH domain containing 4, pre-mRNA splicing factor	GO:0006376 mRNA splice site selection;GO:0000245 spliceosomal complex assembly;GO:0022618 ribonucleoprotein complex assembly	GO:0005654 nucleoplasm;GO:0031981 nuclear lumen;GO:0031974 membrane-enclosed lumen	GO:0003723 RNA binding;GO:0003676 nucleic acid binding;GO:1901363 heterocyclic compound binding			0.0	0.0	0.0	0.0	0.0	0.0	0.0	0.0	0.0	0.0	0.0	0.0	0.0	0.0	0.0	0.0	0.0	0.0	0.0	0.0
AREL1	9870	symbol	H. sapiens	9870	H. sapiens	AREL1	apoptosis resistant E3 ubiquitin protein ligase 1	GO:0045732 positive regulation of protein catabolic process;GO:0000209 protein polyubiquitination;GO:0050727 regulation of inflammatory response	GO:0005829 cytosol;GO:0005737 cytoplasm;GO:0005622 intracellular anatomical structure	GO:0061630 ubiquitin protein ligase activity;GO:0061659 ubiquitin-like protein ligase activity;GO:0004842 ubiquitin-protein transferase activity			0.0	0.0	0.0	0.0	0.0	0.0	0.0	0.0	0.0	0.0	0.0	0.0	0.0	0.0	0.0	0.0	0.0	0.0	0.0	0.0
RAPGEF4	11069	symbol	H. sapiens	11069	H. sapiens	RAPGEF4	Rap guanine nucleotide exchange factor 4	GO:0098693 regulation of synaptic vesicle cycle;GO:0019933 cAMP-mediated signaling;GO:0017156 calcium-ion regulated exocytosis	GO:0098686 hippocampal mossy fiber to CA3 synapse;GO:0098984 neuron to neuron synapse;GO:0045202 synapse	GO:0030552 cAMP binding;GO:0030551 cyclic nucleotide binding;GO:0005085 guanyl-nucleotide exchange factor activity	(hsa04911)Insulin secretion; (ko04670)Leukocyte transendothelial migration; (hsa04670)Leukocyte transendothelial migration		0.0	0.0	0.0	0.0	0.0	0.0	0.0	0.0	0.0	1.0	1.0	0.0	0.0	0.0	0.0	0.0	0.0	0.0	0.0	0.0
FDFT1	2222	symbol	H. sapiens	2222	H. sapiens	FDFT1	farnesyl-diphosphate farnesyltransferase 1	GO:0045338 farnesyl diphosphate metabolic process;GO:0006695 cholesterol biosynthetic process;GO:1902653 secondary alcohol biosynthetic process	GO:0005789 endoplasmic reticulum membrane;GO:0098827 endoplasmic reticulum subcompartment;GO:0042175 nuclear outer membrane-endoplasmic reticulum membrane network	GO:0004310 farnesyl-diphosphate farnesyltransferase activity;GO:0051996 squalene synthase activity;GO:0004311 farnesyltranstransferase activity	(ko00100)Steroid biosynthesis; (hsa00100)Steroid biosynthesis; (hsa01100)Metabolic pathways		0.0	0.0	0.0	0.0	0.0	0.0	0.0	1.0	0.0	0.0	0.0	0.0	0.0	0.0	0.0	0.0	0.0	0.0	0.0	0.0
CISD2	493856	symbol	H. sapiens	493856	H. sapiens	CISD2	CDGSH iron sulfur domain 2	GO:0010259 multicellular organism aging;GO:0000422 autophagy of mitochondrion;GO:0061726 mitochondrion disassembly	GO:0097038 perinuclear endoplasmic reticulum;GO:0005741 mitochondrial outer membrane;GO:0031968 organelle outer membrane	GO:0051537 2 iron, 2 sulfur cluster binding;GO:0051536 iron-sulfur cluster binding;GO:0051540 metal cluster binding			0.0	0.0	0.0	0.0	0.0	0.0	0.0	0.0	0.0	0.0	0.0	0.0	0.0	0.0	0.0	0.0	0.0	0.0	0.0	0.0
FSCN2	25794	symbol	H. sapiens	25794	H. sapiens	FSCN2	fascin actin-bundling protein 2, retinal	GO:0042462 eye photoreceptor cell development;GO:0001754 eye photoreceptor cell differentiation;GO:0042461 photoreceptor cell development	GO:0032420 stereocilium;GO:0032421 stereocilium bundle;GO:0098862 cluster of actin-based cell projections	GO:0051015 actin filament binding;GO:0030674 protein-macromolecule adaptor activity;GO:0060090 molecular adaptor activity			0.0	0.0	0.0	0.0	0.0	0.0	0.0	0.0	0.0	0.0	0.0	0.0	0.0	0.0	0.0	0.0	0.0	0.0	0.0	0.0
TGFBR3	7049	symbol	H. sapiens	7049	H. sapiens	TGFBR3	transforming growth factor beta receptor 3	GO:0007181 transforming growth factor beta receptor complex assembly;GO:0003150 muscular septum morphogenesis;GO:0034699 response to luteinizing hormone	GO:0034673 inhibin-betaglycan-ActRII complex;GO:0009897 external side of plasma membrane;GO:0043235 receptor complex	GO:0070123 transforming growth factor beta receptor activity, type III;GO:0005114 type II transforming growth factor beta receptor binding;GO:0005024 transforming growth factor beta-activated receptor activity			0.0	0.0	0.0	0.0	0.0	0.0	0.0	0.0	0.0	0.0	0.0	0.0	0.0	0.0	0.0	0.0	0.0	0.0	0.0	0.0
MLH1	4292	symbol	H. sapiens	4292	H. sapiens	MLH1	mutL homolog 1	GO:0043060 meiotic metaphase I plate congression;GO:0051311 meiotic metaphase plate congression;GO:0051257 meiotic spindle midzone assembly	GO:0005715 late recombination nodule;GO:0005712 chiasma;GO:0005713 recombination nodule	GO:0032137 guanine/thymine mispair binding;GO:0032407 MutSalpha complex binding;GO:0032404 mismatch repair complex binding	(ko03430)Mismatch repair; (hsa03430)Mismatch repair; (ko05213)Endometrial cancer		0.0	1.0	0.0	0.0	0.0	0.0	0.0	0.0	0.0	0.0	0.0	0.0	0.0	0.0	0.0	0.0	0.0	0.0	0.0	0.0
HFM1	164045	symbol	H. sapiens	164045	H. sapiens	HFM1	helicase for meiosis 1	GO:0000712 resolution of meiotic recombination intermediates;GO:0051307 meiotic chromosome separation;GO:0007131 reciprocal meiotic recombination	GO:0005634 nucleus;GO:0043231 intracellular membrane-bounded organelle;GO:0043229 intracellular organelle	GO:0003678 DNA helicase activity;GO:0008094 ATP-dependent activity, acting on DNA;GO:0004386 helicase activity			0.0	0.0	0.0	0.0	0.0	0.0	0.0	0.0	0.0	0.0	0.0	0.0	0.0	0.0	0.0	0.0	0.0	0.0	0.0	0.0
ARHGAP22	58504	symbol	H. sapiens	58504	H. sapiens	ARHGAP22	Rho GTPase activating protein 22	GO:0099175 regulation of postsynapse organization;GO:0090630 activation of GTPase activity;GO:0099173 postsynapse organization	GO:0098978 glutamatergic synapse;GO:0005925 focal adhesion;GO:0030055 cell-substrate junction	GO:0005096 GTPase activator activity;GO:0030695 GTPase regulator activity;GO:0060589 nucleoside-triphosphatase regulator activity			1.0	0.0	0.0	0.0	0.0	0.0	0.0	0.0	0.0	1.0	0.0	0.0	0.0	0.0	0.0	0.0	0.0	0.0	0.0	0.0
GBA2	57704	symbol	H. sapiens	57704	H. sapiens	GBA2	glucosylceramidase beta 2	GO:0006680 glucosylceramide catabolic process;GO:0046477 glycosylceramide catabolic process;GO:0006678 glucosylceramide metabolic process	GO:0090498 extrinsic component of Golgi membrane;GO:0042406 extrinsic component of endoplasmic reticulum membrane;GO:0005790 smooth endoplasmic reticulum	GO:0050295 steryl-beta-glucosidase activity;GO:0004348 glucosylceramidase activity;GO:0008422 beta-glucosidase activity	(hsa00511)Other glycan degradation; (ko00511)Other glycan degradation; (ko00600)Sphingolipid metabolism		0.0	0.0	0.0	0.0	0.0	1.0	0.0	0.0	0.0	0.0	0.0	1.0	0.0	1.0	0.0	0.0	0.0	0.0	0.0	0.0
ZNF615	284370	symbol	H. sapiens	284370	H. sapiens	ZNF615	zinc finger protein 615	GO:0045944 positive regulation of transcription by RNA polymerase II;GO:0045893 positive regulation of transcription, DNA-templated;GO:1903508 positive regulation of nucleic acid-templated transcription	GO:0005634 nucleus;GO:0043231 intracellular membrane-bounded organelle;GO:0043229 intracellular organelle	GO:0001228 DNA-binding transcription activator activity, RNA polymerase II-specific;GO:0001216 DNA-binding transcription activator activity;GO:0000978 RNA polymerase II cis-regulatory region sequence-specific DNA binding			0.0	0.0	0.0	0.0	0.0	0.0	0.0	0.0	0.0	0.0	0.0	0.0	0.0	0.0	0.0	0.0	0.0	0.0	0.0	0.0
ZNF773	374928	symbol	H. sapiens	374928	H. sapiens	ZNF773	zinc finger protein 773	GO:0006357 regulation of transcription by RNA polymerase II;GO:0006366 transcription by RNA polymerase II;GO:0006355 regulation of transcription, DNA-templated	GO:0005634 nucleus;GO:0043231 intracellular membrane-bounded organelle;GO:0043229 intracellular organelle	GO:0000978 RNA polymerase II cis-regulatory region sequence-specific DNA binding;GO:0000987 cis-regulatory region sequence-specific DNA binding;GO:0000981 DNA-binding transcription factor activity, RNA polymerase II-specific			0.0	0.0	0.0	0.0	0.0	0.0	0.0	0.0	0.0	0.0	0.0	0.0	0.0	0.0	0.0	0.0	0.0	0.0	0.0	0.0
MAP4K4	9448	symbol	H. sapiens	9448	H. sapiens	MAP4K4	mitogen-activated protein kinase kinase kinase kinase 4	GO:0032014 positive regulation of ARF protein signal transduction;GO:0120180 cell-substrate junction disassembly;GO:0120181 focal adhesion disassembly	GO:0005925 focal adhesion;GO:0030055 cell-substrate junction;GO:0070161 anchoring junction	GO:0004111 creatine kinase activity;GO:0016775 phosphotransferase activity, nitrogenous group as acceptor;GO:0008017 microtubule binding	(ko04010)MAPK signaling pathway; (hsa04010)MAPK signaling pathway		1.0	0.0	0.0	0.0	0.0	0.0	0.0	0.0	0.0	1.0	0.0	0.0	0.0	0.0	0.0	0.0	0.0	0.0	0.0	0.0
SLMAP	7871	symbol	H. sapiens	7871	H. sapiens	SLMAP	sarcolemma associated protein	GO:1900825 regulation of membrane depolarization during cardiac muscle cell action potential;GO:0098902 regulation of membrane depolarization during action potential;GO:1905150 regulation of voltage-gated sodium channel activity	GO:0005790 smooth endoplasmic reticulum;GO:0042383 sarcolemma;GO:0005815 microtubule organizing center	GO:0005515 protein binding;GO:0005488 binding;GO:0003674 molecular_function			0.0	0.0	0.0	0.0	0.0	0.0	0.0	0.0	0.0	0.0	0.0	0.0	0.0	0.0	0.0	0.0	0.0	0.0	0.0	0.0
GABRA4	2557	symbol	H. sapiens	2557	H. sapiens	GABRA4	gamma-aminobutyric acid type A receptor subunit alpha4	GO:0007214 gamma-aminobutyric acid signaling pathway;GO:0051932 synaptic transmission, GABAergic;GO:1902476 chloride transmembrane transport	GO:1902711 GABA-A receptor complex;GO:1902710 GABA receptor complex;GO:0032590 dendrite membrane	GO:0008503 benzodiazepine receptor activity;GO:0022851 GABA-gated chloride ion channel activity;GO:0005237 inhibitory extracellular ligand-gated ion channel activity	(ko05033)Nicotine addiction; (hsa05033)Nicotine addiction; (hsa04742)Taste transduction		0.0	0.0	0.0	0.0	0.0	0.0	0.0	0.0	0.0	0.0	0.0	0.0	0.0	0.0	0.0	0.0	0.0	0.0	0.0	0.0
SLC35F3	148641	symbol	H. sapiens	148641	H. sapiens	SLC35F3	solute carrier family 35 member F3	GO:0015888 thiamine transport;GO:0015695 organic cation transport;GO:0051180 vitamin transport	GO:0016021 integral component of membrane;GO:0031224 intrinsic component of membrane;GO:0016020 membrane				0.0	0.0	0.0	1.0	0.0	0.0	0.0	0.0	0.0	0.0	0.0	0.0	0.0	0.0	0.0	0.0	1.0	0.0	0.0	0.0
LRRC17	10234	symbol	H. sapiens	10234	H. sapiens	LRRC17	leucine rich repeat containing 17	GO:0048539 bone marrow development;GO:0045671 negative regulation of osteoclast differentiation;GO:0033687 osteoblast proliferation	GO:0031012 extracellular matrix;GO:0030312 external encapsulating structure;GO:0005615 extracellular space				0.0	0.0	0.0	0.0	0.0	0.0	0.0	0.0	0.0	0.0	0.0	0.0	0.0	0.0	0.0	0.0	0.0	0.0	0.0	0.0
MCMBP	79892	symbol	H. sapiens	79892	H. sapiens	MCMBP	minichromosome maintenance complex binding protein	GO:0007062 sister chromatid cohesion;GO:0006261 DNA-dependent DNA replication;GO:0000819 sister chromatid segregation	GO:0030054 cell junction;GO:0005654 nucleoplasm;GO:0031981 nuclear lumen	GO:0003682 chromatin binding;GO:0005515 protein binding;GO:0005488 binding			0.0	0.0	0.0	0.0	0.0	0.0	0.0	0.0	0.0	0.0	0.0	0.0	0.0	0.0	0.0	0.0	0.0	0.0	0.0	0.0
STXBP3	6814	symbol	H. sapiens	6814	H. sapiens	STXBP3	syntaxin binding protein 3	GO:0022615 protein to membrane docking;GO:0045955 negative regulation of calcium ion-dependent exocytosis;GO:0043312 neutrophil degranulation	GO:0031091 platelet alpha granule;GO:0045335 phagocytic vesicle;GO:0042581 specific granule	GO:0017075 syntaxin-1 binding;GO:0019905 syntaxin binding;GO:0000149 SNARE binding			0.0	0.0	0.0	0.0	0.0	0.0	0.0	0.0	0.0	0.0	0.0	0.0	0.0	0.0	0.0	0.0	0.0	0.0	0.0	0.0
XPOT	11260	symbol	H. sapiens	11260	H. sapiens	XPOT	exportin for tRNA	GO:0071528 tRNA re-export from nucleus;GO:0006409 tRNA export from nucleus;GO:0071431 tRNA-containing ribonucleoprotein complex export from nucleus	GO:0005643 nuclear pore;GO:0016363 nuclear matrix;GO:0034399 nuclear periphery	GO:0000049 tRNA binding;GO:0031267 small GTPase binding;GO:0051020 GTPase binding	(ko03013)RNA transport; (hsa03013)RNA transport		0.0	0.0	0.0	0.0	0.0	0.0	0.0	0.0	0.0	0.0	0.0	0.0	0.0	0.0	0.0	0.0	0.0	0.0	0.0	0.0
MCM6	4175	symbol	H. sapiens	4175	H. sapiens	MCM6	minichromosome maintenance complex component 6	GO:0000727 double-strand break repair via break-induced replication;GO:1902969 mitotic DNA replication;GO:0006268 DNA unwinding involved in DNA replication	GO:0042555 MCM complex;GO:0071162 CMG complex;GO:0031261 DNA replication preinitiation complex	GO:1990518 single-stranded 3'-5' DNA helicase activity;GO:0043138 3'-5' DNA helicase activity;GO:0017116 single-stranded DNA helicase activity	(ko03030)DNA replication; (hsa03030)DNA replication; (ko04110)Cell cycle		0.0	0.0	0.0	0.0	0.0	0.0	0.0	0.0	0.0	0.0	0.0	0.0	0.0	0.0	0.0	0.0	0.0	0.0	0.0	0.0
CCND3	896	symbol	H. sapiens	896	H. sapiens	CCND3	cyclin D3	GO:0045737 positive regulation of cyclin-dependent protein serine/threonine kinase activity;GO:1904031 positive regulation of cyclin-dependent protein kinase activity;GO:1900087 positive regulation of G1/S transition of mitotic cell cycle	GO:0000307 cyclin-dependent protein kinase holoenzyme complex;GO:1902554 serine/threonine protein kinase complex;GO:1902911 protein kinase complex	GO:0004693 cyclin-dependent protein serine/threonine kinase activity;GO:0097472 cyclin-dependent protein kinase activity;GO:0016538 cyclin-dependent protein serine/threonine kinase regulator activity	(ko04115)p53 signaling pathway; (hsa04115)p53 signaling pathway; (ko04110)Cell cycle	(hsa)Cell cycle - G1/S transition; (M00692)Cell cycle - G1/S transition	0.0	1.0	0.0	0.0	0.0	0.0	0.0	0.0	0.0	0.0	0.0	0.0	0.0	0.0	0.0	0.0	0.0	0.0	0.0	0.0
FOXQ1	94234	symbol	H. sapiens	94234	H. sapiens	FOXQ1	forkhead box Q1	GO:0031069 hair follicle morphogenesis;GO:0048730 epidermis morphogenesis;GO:0001942 hair follicle development	GO:0000785 chromatin;GO:0005694 chromosome;GO:0043228 non-membrane-bounded organelle	GO:0001227 DNA-binding transcription repressor activity, RNA polymerase II-specific;GO:0001217 DNA-binding transcription repressor activity;GO:0000978 RNA polymerase II cis-regulatory region sequence-specific DNA binding			0.0	0.0	0.0	0.0	0.0	0.0	0.0	0.0	0.0	0.0	0.0	0.0	0.0	0.0	0.0	0.0	0.0	0.0	0.0	0.0
DENND5A	23258	symbol	H. sapiens	23258	H. sapiens	DENND5A	DENN domain containing 5A	GO:0042147 retrograde transport, endosome to Golgi;GO:0010977 negative regulation of neuron projection development;GO:0016482 cytosolic transport	GO:0005802 trans-Golgi network;GO:0098791 Golgi apparatus subcompartment;GO:0000139 Golgi membrane	GO:0005085 guanyl-nucleotide exchange factor activity;GO:0031267 small GTPase binding;GO:0051020 GTPase binding			0.0	0.0	0.0	0.0	0.0	0.0	0.0	0.0	0.0	1.0	0.0	0.0	0.0	0.0	0.0	0.0	0.0	0.0	0.0	0.0
COL4A2-AS2	100129836	symbol	H. sapiens	100129836	H. sapiens	COL4A2-AS2	COL4A2 antisense RNA 2						0.0	0.0	0.0	0.0	0.0	0.0	0.0	0.0	0.0	0.0	0.0	0.0	0.0	0.0	0.0	0.0	0.0	0.0	0.0	0.0
NCR2	9436	symbol	H. sapiens	9436	H. sapiens	NCR2	natural cytotoxicity triggering receptor 2	GO:0006968 cellular defense response;GO:0006952 defense response;GO:0006950 response to stress	GO:0009986 cell surface;GO:0005887 integral component of plasma membrane;GO:0031226 intrinsic component of plasma membrane	GO:0004888 transmembrane signaling receptor activity;GO:0038023 signaling receptor activity;GO:0060089 molecular transducer activity	(ko04650)Natural killer cell mediated cytotoxicity; (hsa04650)Natural killer cell mediated cytotoxicity		0.0	0.0	0.0	0.0	0.0	0.0	0.0	0.0	0.0	0.0	0.0	0.0	0.0	0.0	0.0	0.0	0.0	0.0	0.0	0.0
C12orf29	91298	symbol	H. sapiens	91298	H. sapiens	C12orf29	chromosome 12 open reading frame 29	GO:0002244 hematopoietic progenitor cell differentiation;GO:0030097 hemopoiesis;GO:0048534 hematopoietic or lymphoid organ development					0.0	0.0	0.0	0.0	0.0	0.0	0.0	0.0	0.0	0.0	0.0	0.0	0.0	0.0	0.0	0.0	0.0	0.0	0.0	0.0
ADGRE1	2015	symbol	H. sapiens	2015	H. sapiens	ADGRE1	adhesion G protein-coupled receptor E1	GO:0007189 adenylate cyclase-activating G protein-coupled receptor signaling pathway;GO:0007188 adenylate cyclase-modulating G protein-coupled receptor signaling pathway;GO:0002250 adaptive immune response	GO:0005887 integral component of plasma membrane;GO:0031226 intrinsic component of plasma membrane;GO:0016021 integral component of membrane	GO:0005509 calcium ion binding;GO:0004930 G protein-coupled receptor activity;GO:0004888 transmembrane signaling receptor activity			1.0	0.0	0.0	0.0	0.0	0.0	0.0	0.0	0.0	0.0	0.0	0.0	0.0	0.0	0.0	0.0	0.0	0.0	0.0	0.0
MAP3K1	4214	symbol	H. sapiens	4214	H. sapiens	MAP3K1	mitogen-activated protein kinase kinase kinase 1	GO:0038095 Fc-epsilon receptor signaling pathway;GO:0038093 Fc receptor signaling pathway;GO:0071260 cellular response to mechanical stimulus	GO:0005829 cytosol;GO:0005737 cytoplasm;GO:0005622 intracellular anatomical structure	GO:0004709 MAP kinase kinase kinase activity;GO:0106310 protein serine kinase activity;GO:0004674 protein serine/threonine kinase activity	(ko04622)RIG-I-like receptor signaling pathway; (hsa04622)RIG-I-like receptor signaling pathway; (ko04912)GnRH signaling pathway	(hsa)MAPK (JNK) signaling; (M00688)MAPK (JNK) signaling; (hsa)MAPK (p38) signaling	0.0	0.0	0.0	0.0	0.0	0.0	0.0	0.0	0.0	0.0	0.0	0.0	0.0	0.0	0.0	0.0	0.0	0.0	0.0	0.0
GJB4	127534	symbol	H. sapiens	127534	H. sapiens	GJB4	gap junction protein beta 4	GO:1990349 gap junction-mediated intercellular transport;GO:0010496 intercellular transport;GO:0042048 olfactory behavior	GO:0005922 connexin complex;GO:0005921 gap junction;GO:0005911 cell-cell junction	GO:0005243 gap junction channel activity;GO:0022829 wide pore channel activity;GO:0015267 channel activity			0.0	0.0	0.0	0.0	0.0	0.0	0.0	0.0	0.0	0.0	0.0	0.0	0.0	0.0	0.0	0.0	0.0	0.0	0.0	0.0
AHNAK	79026	symbol	H. sapiens	79026	H. sapiens	AHNAK	AHNAK nucleoprotein	GO:1901385 regulation of voltage-gated calcium channel activity;GO:1901019 regulation of calcium ion transmembrane transporter activity;GO:0043484 regulation of RNA splicing	GO:0043034 costamere;GO:0030315 T-tubule;GO:0044291 cell-cell contact zone	GO:0097493 structural molecule activity conferring elasticity;GO:0044548 S100 protein binding;GO:0045296 cadherin binding			0.0	1.0	0.0	0.0	0.0	0.0	0.0	0.0	0.0	0.0	0.0	0.0	0.0	0.0	0.0	0.0	0.0	0.0	0.0	0.0
SPATA31C2	645961	symbol	H. sapiens	645961	H. sapiens	SPATA31C2	SPATA31 subfamily C member 2	GO:0007283 spermatogenesis;GO:0048232 male gamete generation;GO:0007276 gamete generation	GO:0016021 integral component of membrane;GO:0031224 intrinsic component of membrane;GO:0016020 membrane				0.0	0.0	0.0	0.0	0.0	0.0	0.0	0.0	0.0	0.0	0.0	0.0	0.0	0.0	0.0	0.0	0.0	0.0	0.0	0.0
TACR2	6865	symbol	H. sapiens	6865	H. sapiens	TACR2	tachykinin receptor 2	GO:0014057 positive regulation of acetylcholine secretion, neurotransmission;GO:0035106 operant conditioning;GO:0014055 acetylcholine secretion, neurotransmission	GO:0061827 sperm head;GO:0097225 sperm midpiece;GO:0036126 sperm flagellum	GO:0016497 substance K receptor activity;GO:0004995 tachykinin receptor activity;GO:0008188 neuropeptide receptor activity	(ko04020)Calcium signaling pathway; (hsa04020)Calcium signaling pathway; (ko04080)Neuroactive ligand-receptor interaction		0.0	0.0	0.0	1.0	0.0	0.0	0.0	0.0	0.0	0.0	0.0	0.0	0.0	0.0	0.0	0.0	1.0	0.0	0.0	1.0
RXFP4	339403	symbol	H. sapiens	339403	H. sapiens	RXFP4	relaxin family peptide/INSL5 receptor 4	GO:2000253 positive regulation of feeding behavior;GO:0048520 positive regulation of behavior;GO:0060259 regulation of feeding behavior	GO:0005887 integral component of plasma membrane;GO:0031226 intrinsic component of plasma membrane;GO:0016021 integral component of membrane	GO:0008528 G protein-coupled peptide receptor activity;GO:0001653 peptide receptor activity;GO:0004930 G protein-coupled receptor activity	(ko04080)Neuroactive ligand-receptor interaction; (hsa04080)Neuroactive ligand-receptor interaction		0.0	0.0	0.0	0.0	0.0	0.0	0.0	0.0	0.0	0.0	0.0	0.0	0.0	0.0	0.0	0.0	0.0	0.0	0.0	0.0
USP17L7	392197	symbol	H. sapiens	392197	H. sapiens	USP17L7	ubiquitin specific peptidase 17 like family member 7	GO:0016579 protein deubiquitination;GO:0070646 protein modification by small protein removal;GO:0006511 ubiquitin-dependent protein catabolic process	GO:0005783 endoplasmic reticulum;GO:0012505 endomembrane system;GO:0005829 cytosol	GO:0004843 thiol-dependent deubiquitinase;GO:0101005 deubiquitinase activity;GO:0004197 cysteine-type endopeptidase activity			0.0	0.0	0.0	0.0	0.0	0.0	0.0	0.0	0.0	0.0	0.0	0.0	1.0	0.0	0.0	0.0	0.0	0.0	0.0	0.0
CLEC18A	348174	symbol	H. sapiens	348174	H. sapiens	CLEC18A	C-type lectin domain family 18 member A		GO:0005768 endosome;GO:0005794 Golgi apparatus;GO:0005783 endoplasmic reticulum	GO:0030247 polysaccharide binding;GO:0030246 carbohydrate binding;GO:0005515 protein binding			0.0	0.0	0.0	0.0	0.0	0.0	0.0	0.0	0.0	0.0	0.0	0.0	0.0	0.0	0.0	0.0	0.0	0.0	0.0	0.0
C1orf127	148345	symbol	H. sapiens	148345	H. sapiens	C1orf127	chromosome 1 open reading frame 127	GO:0007507 heart development;GO:0072359 circulatory system development;GO:0048513 animal organ development					0.0	0.0	0.0	0.0	0.0	0.0	0.0	0.0	0.0	0.0	0.0	0.0	0.0	0.0	0.0	0.0	0.0	0.0	0.0	0.0
PSG11	5680	symbol	H. sapiens	5680	H. sapiens	PSG11	pregnancy specific beta-1-glycoprotein 11	GO:0007565 female pregnancy;GO:0044706 multi-multicellular organism process;GO:0044703 multi-organism reproductive process	GO:0005576 extracellular region;GO:0110165 cellular anatomical entity;GO:0005575 cellular_component				0.0	0.0	0.0	0.0	0.0	0.0	0.0	0.0	0.0	0.0	0.0	0.0	0.0	0.0	0.0	0.0	0.0	0.0	0.0	0.0
OR1L1	26737	symbol	H. sapiens	26737	H. sapiens	OR1L1	olfactory receptor family 1 subfamily L member 1	GO:0050911 detection of chemical stimulus involved in sensory perception of smell;GO:0007608 sensory perception of smell;GO:0050907 detection of chemical stimulus involved in sensory perception	GO:0016021 integral component of membrane;GO:0031224 intrinsic component of membrane;GO:0005886 plasma membrane	GO:0004984 olfactory receptor activity;GO:0004930 G protein-coupled receptor activity;GO:0004888 transmembrane signaling receptor activity	(hsa04740)Olfactory transduction; (ko04740)Olfactory transduction		0.0	0.0	0.0	0.0	0.0	0.0	0.0	0.0	0.0	0.0	0.0	0.0	0.0	0.0	0.0	0.0	0.0	0.0	0.0	0.0
C12orf56	115749	symbol	H. sapiens	115749	H. sapiens	C12orf56	chromosome 12 open reading frame 56						0.0	0.0	0.0	0.0	0.0	0.0	0.0	0.0	0.0	0.0	0.0	0.0	0.0	0.0	0.0	0.0	0.0	0.0	0.0	0.0
CERS5	91012	symbol	H. sapiens	91012	H. sapiens	CERS5	ceramide synthase 5	GO:0046513 ceramide biosynthetic process;GO:0006672 ceramide metabolic process;GO:0030148 sphingolipid biosynthetic process	GO:0005789 endoplasmic reticulum membrane;GO:0098827 endoplasmic reticulum subcompartment;GO:0042175 nuclear outer membrane-endoplasmic reticulum membrane network	GO:0050291 sphingosine N-acyltransferase activity;GO:0016410 N-acyltransferase activity;GO:0016747 acyltransferase activity, transferring groups other than amino-acyl groups	(hsa)Ceramide biosynthesis; (M00094)Ceramide biosynthesis; (M00099)Sphingosine biosynthesis		0.0	0.0	0.0	0.0	0.0	0.0	0.0	1.0	0.0	0.0	0.0	1.0	0.0	0.0	1.0	0.0	0.0	0.0	0.0	0.0
LINGO3	645191	symbol	H. sapiens	645191	H. sapiens	LINGO3	leucine rich repeat and Ig domain containing 3		GO:0031012 extracellular matrix;GO:0030312 external encapsulating structure;GO:0005615 extracellular space				0.0	0.0	0.0	0.0	0.0	0.0	0.0	0.0	0.0	0.0	0.0	0.0	0.0	0.0	0.0	0.0	0.0	0.0	0.0	0.0
ATP8B3	148229	symbol	H. sapiens	148229	H. sapiens	ATP8B3	ATPase phospholipid transporting 8B3	GO:0007339 binding of sperm to zona pellucida;GO:0045332 phospholipid translocation;GO:0035036 sperm-egg recognition	GO:0002080 acrosomal membrane;GO:0001669 acrosomal vesicle;GO:0005802 trans-Golgi network	GO:0140326 ATPase-coupled intramembrane lipid transporter activity;GO:0140303 intramembrane lipid transporter activity;GO:0005319 lipid transporter activity			0.0	0.0	0.0	0.0	0.0	0.0	0.0	0.0	0.0	0.0	0.0	0.0	0.0	0.0	0.0	0.0	0.0	0.0	1.0	0.0
SLC22A24	283238	symbol	H. sapiens	283238	H. sapiens	SLC22A24	solute carrier family 22 member 24	GO:0035382 sterol transmembrane transport;GO:0015918 sterol transport;GO:0015850 organic hydroxy compound transport	GO:0016021 integral component of membrane;GO:0031224 intrinsic component of membrane;GO:0016020 membrane	GO:0022857 transmembrane transporter activity;GO:0005215 transporter activity;GO:0003674 molecular_function			0.0	0.0	0.0	0.0	0.0	0.0	0.0	0.0	0.0	0.0	0.0	0.0	0.0	0.0	0.0	0.0	0.0	0.0	0.0	0.0
ASIC1	41	symbol	H. sapiens	41	H. sapiens	ASIC1	acid sensing ion channel subunit 1	GO:0050915 sensory perception of sour taste;GO:0046929 negative regulation of neurotransmitter secretion;GO:0051589 negative regulation of neurotransmitter transport	GO:0009986 cell surface;GO:0045202 synapse;GO:0005794 Golgi apparatus	GO:0044736 acid-sensing ion channel activity;GO:0015280 ligand-gated sodium channel activity;GO:0022839 ion gated channel activity	(hsa04750)inflammatory mediator regulation of trp channels		0.0	0.0	0.0	0.0	0.0	0.0	0.0	0.0	0.0	0.0	0.0	0.0	0.0	0.0	0.0	0.0	0.0	0.0	0.0	0.0
NAAA	27163	symbol	H. sapiens	27163	H. sapiens	NAAA	N-acylethanolamine acid amidase	GO:0070291 N-acylethanolamine metabolic process;GO:0042439 ethanolamine-containing compound metabolic process;GO:0070292 N-acylphosphatidylethanolamine metabolic process	GO:0043202 lysosomal lumen;GO:0005775 vacuolar lumen;GO:0019898 extrinsic component of membrane	GO:0047412 N-(long-chain-acyl)ethanolamine deacylase activity;GO:0017064 fatty acid amide hydrolase activity;GO:0102121 ceramidase activity			0.0	0.0	0.0	0.0	0.0	1.0	0.0	1.0	0.0	0.0	0.0	1.0	0.0	0.0	0.0	0.0	0.0	0.0	0.0	0.0
RGS8	85397	symbol	H. sapiens	85397	H. sapiens	RGS8	regulator of G protein signaling 8	GO:0060159 regulation of dopamine receptor signaling pathway;GO:0007213 G protein-coupled acetylcholine receptor signaling pathway;GO:0095500 acetylcholine receptor signaling pathway	GO:0032809 neuronal cell body membrane;GO:0044298 cell body membrane;GO:0031234 extrinsic component of cytoplasmic side of plasma membrane	GO:0003924 GTPase activity;GO:0005096 GTPase activator activity;GO:0030695 GTPase regulator activity			0.0	0.0	0.0	0.0	0.0	0.0	0.0	0.0	0.0	1.0	0.0	0.0	0.0	0.0	0.0	0.0	0.0	0.0	0.0	0.0
PIGB	9488	symbol	H. sapiens	9488	H. sapiens	PIGB	phosphatidylinositol glycan anchor biosynthesis class B	GO:0016254 preassembly of GPI anchor in ER membrane;GO:0006506 GPI anchor biosynthetic process;GO:0006505 GPI anchor metabolic process	GO:0005789 endoplasmic reticulum membrane;GO:0098827 endoplasmic reticulum subcompartment;GO:0042175 nuclear outer membrane-endoplasmic reticulum membrane network	GO:0000026 alpha-1,2-mannosyltransferase activity;GO:0004376 glycolipid mannosyltransferase activity;GO:0000030 mannosyltransferase activity	(hsa)GPI-anchor biosynthesis, core oligosaccharide; (M00065)GPI-anchor biosynthesis, core oligosaccharide; (ko00563)Glycosylphosphatidylinositol (GPI)-anchor biosynthesis		0.0	0.0	0.0	0.0	0.0	0.0	0.0	1.0	0.0	0.0	0.0	1.0	0.0	0.0	0.0	0.0	0.0	0.0	0.0	0.0
CFAP65	255101	symbol	H. sapiens	255101	H. sapiens	CFAP65	cilia and flagella associated protein 65	GO:0007288 sperm axoneme assembly;GO:0120316 sperm flagellum assembly;GO:0044458 motile cilium assembly	GO:0002080 acrosomal membrane;GO:0097225 sperm midpiece;GO:0001669 acrosomal vesicle	GO:0003723 RNA binding;GO:0003676 nucleic acid binding;GO:1901363 heterocyclic compound binding			0.0	0.0	0.0	0.0	0.0	0.0	0.0	0.0	0.0	0.0	0.0	0.0	0.0	0.0	0.0	0.0	0.0	0.0	0.0	0.0
ADCK5	203054	symbol	H. sapiens	203054	H. sapiens	ADCK5	aarF domain containing kinase 5	GO:0006468 protein phosphorylation;GO:0016310 phosphorylation;GO:0006796 phosphate-containing compound metabolic process	GO:0016021 integral component of membrane;GO:0031224 intrinsic component of membrane;GO:0016020 membrane	GO:0004674 protein serine/threonine kinase activity;GO:0004672 protein kinase activity;GO:0016773 phosphotransferase activity, alcohol group as acceptor			0.0	0.0	0.0	0.0	0.0	0.0	0.0	0.0	0.0	0.0	0.0	0.0	0.0	0.0	0.0	0.0	0.0	0.0	0.0	0.0
PPP1R36	145376	symbol	H. sapiens	145376	H. sapiens	PPP1R36	protein phosphatase 1 regulatory subunit 36	GO:0010923 negative regulation of phosphatase activity;GO:0035305 negative regulation of dephosphorylation;GO:0010921 regulation of phosphatase activity		GO:0004864 protein phosphatase inhibitor activity;GO:0019212 phosphatase inhibitor activity;GO:0019888 protein phosphatase regulator activity			0.0	0.0	0.0	0.0	0.0	0.0	0.0	0.0	0.0	0.0	0.0	0.0	0.0	0.0	0.0	0.0	0.0	0.0	0.0	0.0
TH	7054	symbol	H. sapiens	7054	H. sapiens	TH	tyrosine hydroxylase	GO:0006585 dopamine biosynthetic process from tyrosine;GO:0052314 phytoalexin metabolic process;GO:0042418 epinephrine biosynthetic process	GO:0033162 melanosome membrane;GO:0045009 chitosome;GO:0090741 pigment granule membrane	GO:0004511 tyrosine 3-monooxygenase activity;GO:0034617 tetrahydrobiopterin binding;GO:0035240 dopamine binding	(hsa)Catecholamine biosynthesis, tyrosine => dopamine => noradrenaline => adrenaline; (M00042)Catecholamine biosynthesis, tyrosine => dopamine => noradrenaline => adrenaline; (hsa00790)Folate biosynthesis		0.0	0.0	0.0	0.0	1.0	0.0	0.0	0.0	0.0	0.0	0.0	1.0	0.0	0.0	0.0	0.0	0.0	1.0	0.0	1.0
ASB10	136371	symbol	H. sapiens	136371	H. sapiens	ASB10	ankyrin repeat and SOCS box containing 10	GO:0016567 protein ubiquitination;GO:0032446 protein modification by small protein conjugation;GO:0070647 protein modification by small protein conjugation or removal	GO:0005829 cytosol;GO:0005634 nucleus;GO:0005737 cytoplasm	GO:0005515 protein binding;GO:0005488 binding;GO:0003674 molecular_function			0.0	0.0	0.0	0.0	0.0	0.0	0.0	0.0	0.0	0.0	0.0	0.0	0.0	0.0	0.0	0.0	0.0	0.0	0.0	0.0
PALLD	23022	symbol	H. sapiens	23022	H. sapiens	PALLD	palladin, cytoskeletal associated protein	GO:0003334 keratinocyte development;GO:0070593 dendrite self-avoidance;GO:0003382 epithelial cell morphogenesis	GO:0002102 podosome;GO:0060076 excitatory synapse;GO:0001725 stress fiber	GO:0051371 muscle alpha-actinin binding;GO:0051393 alpha-actinin binding;GO:0042805 actinin binding			1.0	0.0	1.0	0.0	0.0	0.0	0.0	0.0	0.0	0.0	0.0	0.0	0.0	0.0	0.0	0.0	0.0	0.0	0.0	0.0
RGPD3	653489	symbol	H. sapiens	653489	H. sapiens	RGPD3	RANBP2 like and GRIP domain containing 3	GO:0006607 NLS-bearing protein import into nucleus;GO:0006606 protein import into nucleus;GO:0051170 import into nucleus	GO:0005643 nuclear pore;GO:0005635 nuclear envelope;GO:0140513 nuclear protein-containing complex	GO:0005096 GTPase activator activity;GO:0030695 GTPase regulator activity;GO:0060589 nucleoside-triphosphatase regulator activity	(ko03013)RNA transport; (hsa03013)RNA transport		0.0	0.0	0.0	0.0	0.0	0.0	0.0	0.0	0.0	1.0	0.0	0.0	0.0	0.0	0.0	0.0	0.0	0.0	0.0	0.0
ANKZF1	55139	symbol	H. sapiens	55139	H. sapiens	ANKZF1	ankyrin repeat and zinc finger peptidyl tRNA hydrolase 1	GO:0030433 ubiquitin-dependent ERAD pathway;GO:0070301 cellular response to hydrogen peroxide;GO:0036503 ERAD pathway	GO:0016020 membrane;GO:0005737 cytoplasm;GO:0005622 intracellular anatomical structure	GO:0046872 metal ion binding;GO:0043169 cation binding;GO:0043167 ion binding			0.0	0.0	0.0	0.0	0.0	0.0	0.0	0.0	0.0	0.0	0.0	0.0	0.0	0.0	0.0	0.0	0.0	0.0	0.0	0.0
ZNF614	80110	symbol	H. sapiens	80110	H. sapiens	ZNF614	zinc finger protein 614	GO:0000122 negative regulation of transcription by RNA polymerase II;GO:0045892 negative regulation of transcription, DNA-templated;GO:1903507 negative regulation of nucleic acid-templated transcription	GO:0005634 nucleus;GO:0043231 intracellular membrane-bounded organelle;GO:0043229 intracellular organelle	GO:0001227 DNA-binding transcription repressor activity, RNA polymerase II-specific;GO:0001217 DNA-binding transcription repressor activity;GO:0000981 DNA-binding transcription factor activity, RNA polymerase II-specific			0.0	0.0	0.0	0.0	0.0	0.0	0.0	0.0	0.0	0.0	0.0	0.0	0.0	0.0	0.0	0.0	0.0	0.0	0.0	0.0
CXorf66	347487	symbol	H. sapiens	347487	H. sapiens	CXorf66	chromosome X open reading frame 66		GO:0016021 integral component of membrane;GO:0031224 intrinsic component of membrane;GO:0016020 membrane	GO:0005515 protein binding;GO:0005488 binding;GO:0003674 molecular_function			0.0	0.0	0.0	0.0	0.0	0.0	0.0	0.0	0.0	0.0	0.0	0.0	0.0	0.0	0.0	0.0	0.0	0.0	0.0	0.0
CD300E	342510	symbol	H. sapiens	342510	H. sapiens	CD300E	CD300e molecule	GO:0002376 immune system process;GO:0008150 biological_process	GO:0016021 integral component of membrane;GO:0031224 intrinsic component of membrane;GO:0005886 plasma membrane	GO:0004888 transmembrane signaling receptor activity;GO:0038023 signaling receptor activity;GO:0060089 molecular transducer activity			0.0	0.0	0.0	0.0	0.0	0.0	0.0	0.0	0.0	0.0	0.0	0.0	0.0	0.0	0.0	0.0	0.0	0.0	0.0	0.0
ACR	49	symbol	H. sapiens	49	H. sapiens	ACR	acrosin	GO:0002077 acrosome matrix dispersal;GO:0007341 penetration of zona pellucida;GO:0007190 activation of adenylate cyclase activity	GO:0043159 acrosomal matrix;GO:0005798 Golgi-associated vesicle;GO:0001669 acrosomal vesicle	GO:0004040 amidase activity;GO:0042806 fucose binding;GO:0005537 mannose binding			0.0	0.0	0.0	0.0	0.0	0.0	0.0	0.0	0.0	0.0	0.0	0.0	1.0	0.0	0.0	0.0	0.0	0.0	1.0	0.0
GPR50	9248	symbol	H. sapiens	9248	H. sapiens	GPR50	G protein-coupled receptor 50	GO:0007186 G protein-coupled receptor signaling pathway;GO:0007267 cell-cell signaling;GO:0007165 signal transduction	GO:0005887 integral component of plasma membrane;GO:0031226 intrinsic component of plasma membrane;GO:0005654 nucleoplasm	GO:0008502 melatonin receptor activity;GO:0004930 G protein-coupled receptor activity;GO:0004888 transmembrane signaling receptor activity	(ko04080)Neuroactive ligand-receptor interaction; (hsa04080)Neuroactive ligand-receptor interaction		0.0	0.0	0.0	0.0	0.0	0.0	0.0	0.0	0.0	0.0	0.0	0.0	0.0	0.0	0.0	0.0	0.0	0.0	0.0	0.0
PUS3	83480	symbol	H. sapiens	83480	H. sapiens	PUS3	pseudouridine synthase 3	GO:0031119 tRNA pseudouridine synthesis;GO:1990481 mRNA pseudouridine synthesis;GO:0001522 pseudouridine synthesis	GO:0005829 cytosol;GO:0005634 nucleus;GO:0005737 cytoplasm	GO:0106029 tRNA pseudouridine synthase activity;GO:0009982 pseudouridine synthase activity;GO:0016866 intramolecular transferase activity			0.0	0.0	0.0	0.0	0.0	0.0	0.0	0.0	0.0	0.0	0.0	0.0	0.0	0.0	0.0	0.0	0.0	0.0	0.0	0.0
OR4N4	283694	symbol	H. sapiens	283694	H. sapiens	OR4N4	olfactory receptor family 4 subfamily N member 4	GO:0050911 detection of chemical stimulus involved in sensory perception of smell;GO:0007608 sensory perception of smell;GO:0050907 detection of chemical stimulus involved in sensory perception	GO:0016021 integral component of membrane;GO:0031224 intrinsic component of membrane;GO:0005886 plasma membrane	GO:0004984 olfactory receptor activity;GO:0004930 G protein-coupled receptor activity;GO:0004888 transmembrane signaling receptor activity	(hsa04740)Olfactory transduction; (ko04740)Olfactory transduction		0.0	0.0	0.0	0.0	0.0	0.0	0.0	0.0	0.0	0.0	0.0	0.0	0.0	0.0	0.0	0.0	0.0	0.0	0.0	0.0
NOTCH4	4855	symbol	H. sapiens	4855	H. sapiens	NOTCH4	notch receptor 4	GO:0007221 positive regulation of transcription of Notch receptor target;GO:2000048 negative regulation of cell-cell adhesion mediated by cadherin;GO:0045602 negative regulation of endothelial cell differentiation	GO:0000139 Golgi membrane;GO:0009986 cell surface;GO:0005789 endoplasmic reticulum membrane	GO:0005112 Notch binding;GO:0005509 calcium ion binding;GO:0005102 signaling receptor binding	(ko04320)Dorso-ventral axis formation; (hsa04320)Dorso-ventral axis formation; (ko04330)Notch signaling pathway	(hsa)Notch signaling; (M00682)Notch signaling	1.0	1.0	1.0	0.0	0.0	0.0	0.0	0.0	0.0	0.0	0.0	0.0	0.0	0.0	0.0	0.0	0.0	0.0	0.0	0.0
CCDC71	64925	symbol	H. sapiens	64925	H. sapiens	CCDC71	coiled-coil domain containing 71						0.0	0.0	0.0	0.0	0.0	0.0	0.0	0.0	0.0	0.0	0.0	0.0	0.0	0.0	0.0	0.0	0.0	0.0	0.0	0.0
TIMM23	100287932	symbol	H. sapiens	100287932	H. sapiens	TIMM23	translocase of inner mitochondrial membrane 23	GO:0030150 protein import into mitochondrial matrix;GO:0044743 protein transmembrane import into intracellular organelle;GO:0065002 intracellular protein transmembrane transport	GO:0005744 TIM23 mitochondrial import inner membrane translocase complex;GO:0031304 intrinsic component of mitochondrial inner membrane;GO:0031305 integral component of mitochondrial inner membrane	GO:0008320 protein transmembrane transporter activity;GO:0022884 macromolecule transmembrane transporter activity;GO:0140318 protein transporter activity			0.0	0.0	0.0	0.0	0.0	0.0	0.0	0.0	0.0	0.0	0.0	0.0	0.0	0.0	0.0	0.0	0.0	0.0	0.0	0.0
OR2L8	391190	symbol	H. sapiens	391190	H. sapiens	OR2L8	olfactory receptor family 2 subfamily L member 8	GO:0050911 detection of chemical stimulus involved in sensory perception of smell;GO:0007608 sensory perception of smell;GO:0050907 detection of chemical stimulus involved in sensory perception	GO:0016021 integral component of membrane;GO:0031224 intrinsic component of membrane;GO:0005886 plasma membrane	GO:0004984 olfactory receptor activity;GO:0004930 G protein-coupled receptor activity;GO:0004888 transmembrane signaling receptor activity	(hsa04740)Olfactory transduction; (ko04740)Olfactory transduction		0.0	0.0	0.0	0.0	0.0	0.0	0.0	0.0	0.0	0.0	0.0	0.0	0.0	0.0	0.0	0.0	0.0	0.0	0.0	0.0
FBRSL1	57666	symbol	H. sapiens	57666	H. sapiens	FBRSL1	fibrosin like 1			GO:0003723 RNA binding;GO:0003676 nucleic acid binding;GO:1901363 heterocyclic compound binding			0.0	0.0	0.0	0.0	0.0	0.0	0.0	0.0	0.0	0.0	0.0	0.0	0.0	0.0	0.0	0.0	0.0	0.0	0.0	0.0
PDLIM4	8572	symbol	H. sapiens	8572	H. sapiens	PDLIM4	PDZ and LIM domain 4	GO:0098976 excitatory chemical synaptic transmission;GO:0031532 actin cytoskeleton reorganization;GO:0007507 heart development	GO:0034777 recycling endosome lumen;GO:0031905 early endosome lumen;GO:0031941 filamentous actin	GO:0051371 muscle alpha-actinin binding;GO:0051393 alpha-actinin binding;GO:0042805 actinin binding			0.0	0.0	0.0	0.0	0.0	0.0	0.0	0.0	0.0	0.0	0.0	0.0	0.0	0.0	0.0	0.0	0.0	0.0	0.0	0.0
FBN3	84467	symbol	H. sapiens	84467	H. sapiens	FBN3	fibrillin 3	GO:0009653 anatomical structure morphogenesis;GO:0048856 anatomical structure development;GO:0032502 developmental process	GO:0062023 collagen-containing extracellular matrix;GO:0031012 extracellular matrix;GO:0030312 external encapsulating structure	GO:0005201 extracellular matrix structural constituent;GO:0005198 structural molecule activity;GO:0005509 calcium ion binding			1.0	1.0	0.0	0.0	0.0	0.0	0.0	0.0	0.0	0.0	0.0	0.0	0.0	0.0	0.0	0.0	0.0	0.0	0.0	0.0
MZF1	7593	symbol	H. sapiens	7593	H. sapiens	MZF1	myeloid zinc finger 1	GO:0000122 negative regulation of transcription by RNA polymerase II;GO:0045944 positive regulation of transcription by RNA polymerase II;GO:0045892 negative regulation of transcription, DNA-templated	GO:0005654 nucleoplasm;GO:0031981 nuclear lumen;GO:0031974 membrane-enclosed lumen	GO:0001227 DNA-binding transcription repressor activity, RNA polymerase II-specific;GO:0001217 DNA-binding transcription repressor activity;GO:0001228 DNA-binding transcription activator activity, RNA polymerase II-specific			0.0	0.0	0.0	0.0	0.0	0.0	0.0	0.0	0.0	0.0	0.0	0.0	0.0	0.0	0.0	0.0	0.0	0.0	0.0	0.0
ZNF727	442319	symbol	H. sapiens	442319	H. sapiens	ZNF727	zinc finger protein 727	GO:0006357 regulation of transcription by RNA polymerase II;GO:0006366 transcription by RNA polymerase II;GO:0006355 regulation of transcription, DNA-templated	GO:0005634 nucleus;GO:0043231 intracellular membrane-bounded organelle;GO:0043229 intracellular organelle	GO:0000978 RNA polymerase II cis-regulatory region sequence-specific DNA binding;GO:0000987 cis-regulatory region sequence-specific DNA binding;GO:0000981 DNA-binding transcription factor activity, RNA polymerase II-specific			0.0	0.0	0.0	0.0	0.0	0.0	0.0	0.0	0.0	0.0	0.0	0.0	0.0	0.0	0.0	0.0	0.0	0.0	0.0	0.0
DST	667	symbol	H. sapiens	667	H. sapiens	DST	dystonin	GO:0031581 hemidesmosome assembly;GO:0030011 maintenance of cell polarity;GO:0008090 retrograde axonal transport	GO:0031673 H zone;GO:0030056 hemidesmosome;GO:0035371 microtubule plus-end	GO:0051010 microtubule plus-end binding;GO:0005178 integrin binding;GO:0008022 protein C-terminus binding			1.0	1.0	0.0	0.0	0.0	0.0	0.0	0.0	0.0	0.0	0.0	0.0	0.0	0.0	0.0	0.0	0.0	0.0	0.0	0.0
PNPLA1	285848	symbol	H. sapiens	285848	H. sapiens	PNPLA1	patatin like phospholipase domain containing 1	GO:0106342 omega-hydroxyceramide biosynthetic process;GO:0019433 triglyceride catabolic process;GO:0046461 neutral lipid catabolic process	GO:0005811 lipid droplet;GO:0043228 non-membrane-bounded organelle;GO:0043232 intracellular non-membrane-bounded organelle	GO:0106341 omega-hydroxyceramide transacylase activity;GO:0030280 structural constituent of skin epidermis;GO:0004806 triglyceride lipase activity			0.0	1.0	0.0	0.0	0.0	1.0	0.0	1.0	0.0	0.0	0.0	1.0	0.0	0.0	1.0	0.0	0.0	0.0	0.0	0.0
CMYA5	202333	symbol	H. sapiens	202333	H. sapiens	CMYA5	cardiomyopathy associated 5		GO:0031430 M band;GO:0031672 A band;GO:0016529 sarcoplasmic reticulum				0.0	0.0	0.0	0.0	0.0	0.0	0.0	0.0	0.0	0.0	0.0	0.0	0.0	0.0	0.0	0.0	0.0	0.0	0.0	0.0
CYP4B1	1580	symbol	H. sapiens	1580	H. sapiens	CYP4B1	cytochrome P450 family 4 subfamily B member 1	GO:0018879 biphenyl metabolic process;GO:0042537 benzene-containing compound metabolic process;GO:0006631 fatty acid metabolic process	GO:0005789 endoplasmic reticulum membrane;GO:0098827 endoplasmic reticulum subcompartment;GO:0042175 nuclear outer membrane-endoplasmic reticulum membrane network	GO:0070330 aromatase activity;GO:0019825 oxygen binding;GO:0016712 oxidoreductase activity, acting on paired donors, with incorporation or reduction of molecular oxygen, reduced flavin or flavoprotein as one donor, and incorporation of one atom of oxygen			0.0	0.0	0.0	0.0	0.0	0.0	0.0	0.0	0.0	0.0	0.0	0.0	0.0	0.0	0.0	0.0	0.0	1.0	0.0	0.0
CYP1A1	1543	symbol	H. sapiens	1543	H. sapiens	CYP1A1	cytochrome P450 family 1 subfamily A member 1	GO:0009692 ethylene metabolic process;GO:0019341 dibenzo-p-dioxin catabolic process;GO:0043449 cellular alkene metabolic process	GO:0005743 mitochondrial inner membrane;GO:0019866 organelle inner membrane;GO:0031966 mitochondrial membrane	GO:0016711 flavonoid 3'-monooxygenase activity;GO:0070576 vitamin D 24-hydroxylase activity;GO:0101021 estrogen 2-hydroxylase activity	(ko00380)Tryptophan metabolism; (hsa00380)Tryptophan metabolism; (ko04913)Ovarian steroidogenesis		0.0	0.0	0.0	0.0	0.0	0.0	1.0	1.0	0.0	0.0	0.0	0.0	0.0	0.0	0.0	0.0	0.0	1.0	0.0	0.0
IGFBP1	3484	symbol	H. sapiens	3484	H. sapiens	IGFBP1	insulin like growth factor binding protein 1	GO:0043567 regulation of insulin-like growth factor receptor signaling pathway;GO:0048009 insulin-like growth factor receptor signaling pathway;GO:0042246 tissue regeneration	GO:0005788 endoplasmic reticulum lumen;GO:0005794 Golgi apparatus;GO:0005783 endoplasmic reticulum	GO:0031995 insulin-like growth factor II binding;GO:0031994 insulin-like growth factor I binding;GO:0005520 insulin-like growth factor binding			0.0	0.0	0.0	0.0	0.0	0.0	0.0	0.0	0.0	0.0	0.0	0.0	0.0	0.0	0.0	0.0	0.0	0.0	0.0	0.0
CTNNA3	29119	symbol	H. sapiens	29119	H. sapiens	CTNNA3	catenin alpha 3	GO:0086073 bundle of His cell-Purkinje myocyte adhesion involved in cell communication;GO:0086042 cardiac muscle cell-cardiac muscle cell adhesion;GO:0098911 regulation of ventricular cardiac muscle cell action potential	GO:0005916 fascia adherens;GO:0014704 intercalated disc;GO:0044291 cell-cell contact zone	GO:0008013 beta-catenin binding;GO:0051015 actin filament binding;GO:0045296 cadherin binding	(ko05213)Endometrial cancer; (hsa05213)Endometrial cancer; (ko04520)Adherens junction		0.0	1.0	0.0	0.0	0.0	0.0	0.0	0.0	0.0	0.0	0.0	0.0	0.0	0.0	0.0	0.0	0.0	0.0	0.0	0.0
ZNF79	7633	symbol	H. sapiens	7633	H. sapiens	ZNF79	zinc finger protein 79	GO:0000122 negative regulation of transcription by RNA polymerase II;GO:0045892 negative regulation of transcription, DNA-templated;GO:1903507 negative regulation of nucleic acid-templated transcription	GO:0005634 nucleus;GO:0043231 intracellular membrane-bounded organelle;GO:0043229 intracellular organelle	GO:0001227 DNA-binding transcription repressor activity, RNA polymerase II-specific;GO:0001217 DNA-binding transcription repressor activity;GO:0000981 DNA-binding transcription factor activity, RNA polymerase II-specific			0.0	0.0	0.0	0.0	0.0	0.0	0.0	0.0	0.0	0.0	0.0	0.0	0.0	0.0	0.0	0.0	0.0	0.0	0.0	0.0
NLRP8	126205	symbol	H. sapiens	126205	H. sapiens	NLRP8	NLR family pyrin domain containing 8		GO:0005737 cytoplasm;GO:0005622 intracellular anatomical structure;GO:0110165 cellular anatomical entity	GO:0005524 ATP binding;GO:0032559 adenyl ribonucleotide binding;GO:0030554 adenyl nucleotide binding			0.0	0.0	0.0	0.0	0.0	0.0	0.0	0.0	0.0	0.0	0.0	0.0	0.0	0.0	0.0	0.0	0.0	0.0	0.0	0.0
RBM11	54033	symbol	H. sapiens	54033	H. sapiens	RBM11	RNA binding motif protein 11	GO:0000381 regulation of alternative mRNA splicing, via spliceosome;GO:0000380 alternative mRNA splicing, via spliceosome;GO:0048024 regulation of mRNA splicing, via spliceosome	GO:0016607 nuclear speck;GO:0016604 nuclear body;GO:0005654 nucleoplasm	GO:0008266 poly(U) RNA binding;GO:0008187 poly-pyrimidine tract binding;GO:0003727 single-stranded RNA binding			0.0	0.0	0.0	0.0	0.0	0.0	0.0	0.0	0.0	0.0	0.0	0.0	0.0	0.0	0.0	0.0	0.0	0.0	0.0	0.0
EMID1	129080	symbol	H. sapiens	129080	H. sapiens	EMID1	EMI domain containing 1		GO:0005581 collagen trimer;GO:0031012 extracellular matrix;GO:0030312 external encapsulating structure				0.0	0.0	0.0	0.0	0.0	0.0	0.0	0.0	0.0	0.0	0.0	0.0	0.0	0.0	0.0	0.0	0.0	0.0	0.0	0.0
PRAMEF4	400735	symbol	H. sapiens	400735	H. sapiens	PRAMEF4	PRAME family member 4	GO:0045596 negative regulation of cell differentiation;GO:0043066 negative regulation of apoptotic process;GO:0043069 negative regulation of programmed cell death	GO:0005737 cytoplasm;GO:0005622 intracellular anatomical structure;GO:0110165 cellular anatomical entity				0.0	0.0	0.0	0.0	0.0	0.0	0.0	0.0	0.0	0.0	0.0	0.0	0.0	0.0	0.0	0.0	0.0	0.0	0.0	0.0
P2RY4	5030	symbol	H. sapiens	5030	H. sapiens	P2RY4	pyrimidinergic receptor P2Y4	GO:0030321 transepithelial chloride transport;GO:0035589 G protein-coupled purinergic nucleotide receptor signaling pathway;GO:0071380 cellular response to prostaglandin E stimulus	GO:0099059 integral component of presynaptic active zone membrane;GO:0098945 intrinsic component of presynaptic active zone membrane;GO:0048787 presynaptic active zone membrane	GO:0045030 G protein-coupled UTP receptor activity;GO:0071553 G protein-coupled pyrimidinergic nucleotide receptor activity;GO:0045028 G protein-coupled purinergic nucleotide receptor activity	(hsa04742)Taste transduction; (ko04742)Taste transduction; (ko04080)Neuroactive ligand-receptor interaction		0.0	0.0	0.0	0.0	0.0	0.0	0.0	0.0	0.0	0.0	0.0	0.0	0.0	0.0	0.0	0.0	1.0	0.0	0.0	0.0
GAL3ST4	79690	symbol	H. sapiens	79690	H. sapiens	GAL3ST4	galactose-3-O-sulfotransferase 4	GO:0030166 proteoglycan biosynthetic process;GO:0009311 oligosaccharide metabolic process;GO:0009247 glycolipid biosynthetic process	GO:0032580 Golgi cisterna membrane;GO:0031985 Golgi cisterna;GO:0005795 Golgi stack	GO:0050698 proteoglycan sulfotransferase activity;GO:0001733 galactosylceramide sulfotransferase activity;GO:0050694 galactose 3-O-sulfotransferase activity			0.0	0.0	0.0	0.0	0.0	0.0	0.0	1.0	0.0	0.0	0.0	1.0	0.0	0.0	0.0	0.0	0.0	0.0	0.0	0.0
WWC2	80014	symbol	H. sapiens	80014	H. sapiens	WWC2	WW and C2 domain containing 2	GO:0035331 negative regulation of hippo signaling;GO:0035330 regulation of hippo signaling;GO:0046621 negative regulation of organ growth	GO:0005829 cytosol;GO:0005737 cytoplasm;GO:0005622 intracellular anatomical structure	GO:0060090 molecular adaptor activity;GO:0019900 kinase binding;GO:0019899 enzyme binding			0.0	0.0	0.0	0.0	0.0	0.0	0.0	0.0	0.0	0.0	0.0	0.0	0.0	0.0	0.0	0.0	0.0	0.0	0.0	0.0
STON2	85439	symbol	H. sapiens	85439	H. sapiens	STON2	stonin 2	GO:0048488 synaptic vesicle endocytosis;GO:0140238 presynaptic endocytosis;GO:0036465 synaptic vesicle recycling	GO:0030136 clathrin-coated vesicle;GO:0008021 synaptic vesicle;GO:0070382 exocytic vesicle	GO:0035615 clathrin adaptor activity;GO:0140312 cargo adaptor activity;GO:0030276 clathrin binding			0.0	0.0	0.0	0.0	0.0	0.0	0.0	0.0	0.0	0.0	0.0	0.0	0.0	0.0	0.0	0.0	0.0	0.0	0.0	0.0
SPHKAP	80309	symbol	H. sapiens	80309	H. sapiens	SPHKAP	SPHK1 interactor, AKAP domain containing		GO:0005739 mitochondrion;GO:0005737 cytoplasm;GO:0043231 intracellular membrane-bounded organelle	GO:0051018 protein kinase A binding;GO:0005515 protein binding;GO:0005488 binding			0.0	0.0	0.0	0.0	0.0	0.0	0.0	0.0	0.0	0.0	0.0	0.0	0.0	0.0	0.0	0.0	0.0	0.0	0.0	0.0
CTBP2	1488	symbol	H. sapiens	1488	H. sapiens	CTBP2	C-terminal binding protein 2	GO:0048386 positive regulation of retinoic acid receptor signaling pathway;GO:0048790 maintenance of presynaptic active zone structure;GO:1990709 presynaptic active zone organization	GO:0098684 photoreceptor ribbon synapse;GO:0097470 ribbon synapse;GO:0099523 presynaptic cytosol	GO:0098882 structural constituent of presynaptic active zone;GO:0098918 structural constituent of synapse;GO:0042974 retinoic acid receptor binding	(ko04330)Notch signaling pathway; (hsa04330)Notch signaling pathway; (ko05220)Chronic myeloid leukemia		1.0	1.0	0.0	0.0	0.0	0.0	0.0	0.0	0.0	0.0	0.0	0.0	0.0	0.0	0.0	0.0	0.0	1.0	0.0	0.0
PCDHB4	56131	symbol	H. sapiens	56131	H. sapiens	PCDHB4	protocadherin beta 4	GO:0016339 calcium-dependent cell-cell adhesion via plasma membrane cell adhesion molecules;GO:0007156 homophilic cell adhesion via plasma membrane adhesion molecules;GO:0007416 synapse assembly	GO:0045202 synapse;GO:0005887 integral component of plasma membrane;GO:0031226 intrinsic component of plasma membrane	GO:0005509 calcium ion binding;GO:0046872 metal ion binding;GO:0043169 cation binding			1.0	0.0	0.0	0.0	0.0	0.0	0.0	0.0	0.0	0.0	0.0	0.0	0.0	0.0	0.0	0.0	0.0	0.0	0.0	0.0
SKIL	6498	symbol	H. sapiens	6498	H. sapiens	SKIL	SKI like proto-oncogene	GO:1902231 positive regulation of intrinsic apoptotic signaling pathway in response to DNA damage;GO:1902043 positive regulation of extrinsic apoptotic signaling pathway via death domain receptors;GO:0070306 lens fiber cell differentiation	GO:0001669 acrosomal vesicle;GO:0005667 transcription regulator complex;GO:0030141 secretory granule	GO:0046332 SMAD binding;GO:0001227 DNA-binding transcription repressor activity, RNA polymerase II-specific;GO:0001217 DNA-binding transcription repressor activity	(ko04550)Signaling pathways regulating pluripotency of stem cells; (hsa04550)Signaling pathways regulating pluripotency of stem cells		0.0	0.0	0.0	0.0	0.0	0.0	0.0	0.0	0.0	0.0	0.0	0.0	0.0	0.0	0.0	0.0	0.0	0.0	0.0	0.0
ADAMDEC1	27299	symbol	H. sapiens	27299	H. sapiens	ADAMDEC1	ADAM like decysin 1	GO:0007162 negative regulation of cell adhesion;GO:0030155 regulation of cell adhesion;GO:0007155 cell adhesion	GO:0062023 collagen-containing extracellular matrix;GO:0031012 extracellular matrix;GO:0030312 external encapsulating structure	GO:0004222 metalloendopeptidase activity;GO:0008237 metallopeptidase activity;GO:0004175 endopeptidase activity			0.0	0.0	0.0	0.0	0.0	0.0	0.0	0.0	0.0	0.0	0.0	0.0	1.0	0.0	0.0	0.0	0.0	0.0	0.0	0.0
NOC3L	64318	symbol	H. sapiens	64318	H. sapiens	NOC3L	NOC3 like DNA replication regulator	GO:0006270 DNA replication initiation;GO:0006261 DNA-dependent DNA replication;GO:0045444 fat cell differentiation	GO:0016607 nuclear speck;GO:0016604 nuclear body;GO:0005730 nucleolus	GO:0003682 chromatin binding;GO:0003723 RNA binding;GO:0003676 nucleic acid binding			0.0	0.0	0.0	0.0	0.0	0.0	0.0	0.0	0.0	0.0	0.0	0.0	0.0	0.0	0.0	0.0	0.0	0.0	0.0	0.0
PCDHA8	56140	symbol	H. sapiens	56140	H. sapiens	PCDHA8	protocadherin alpha 8	GO:0007156 homophilic cell adhesion via plasma membrane adhesion molecules;GO:0098742 cell-cell adhesion via plasma-membrane adhesion molecules;GO:0098609 cell-cell adhesion	GO:0005887 integral component of plasma membrane;GO:0031226 intrinsic component of plasma membrane;GO:0016021 integral component of membrane	GO:0005509 calcium ion binding;GO:0046872 metal ion binding;GO:0043169 cation binding			1.0	0.0	0.0	0.0	0.0	0.0	0.0	0.0	0.0	0.0	0.0	0.0	0.0	0.0	0.0	0.0	0.0	0.0	0.0	0.0
TMEM257	84631	gene_synonym	H. sapiens	84631	H. sapiens	SLITRK2	SLIT and NTRK like family member 2	GO:0099560 synaptic membrane adhesion;GO:0099174 regulation of presynapse organization;GO:1905606 regulation of presynapse assembly	GO:0098982 GABA-ergic synapse;GO:0099055 integral component of postsynaptic membrane;GO:0098936 intrinsic component of postsynaptic membrane				1.0	0.0	0.0	0.0	0.0	0.0	0.0	0.0	0.0	0.0	0.0	0.0	0.0	0.0	0.0	0.0	0.0	0.0	0.0	0.0
MSMP	692094	symbol	H. sapiens	692094	H. sapiens	MSMP	microseminoprotein, prostate associated	GO:0048247 lymphocyte chemotaxis;GO:0002548 monocyte chemotaxis;GO:0072676 lymphocyte migration	GO:0005615 extracellular space;GO:0005576 extracellular region;GO:0005737 cytoplasm	GO:0031727 CCR2 chemokine receptor binding;GO:0048020 CCR chemokine receptor binding;GO:0042379 chemokine receptor binding			0.0	0.0	0.0	0.0	0.0	0.0	0.0	0.0	0.0	0.0	0.0	0.0	0.0	0.0	0.0	0.0	0.0	0.0	0.0	0.0
CHN2	1124	symbol	H. sapiens	1124	H. sapiens	CHN2	chimerin 2	GO:0043547 positive regulation of GTPase activity;GO:0051056 regulation of small GTPase mediated signal transduction;GO:0043087 regulation of GTPase activity	GO:0045202 synapse;GO:0030054 cell junction;GO:0005829 cytosol	GO:0005096 GTPase activator activity;GO:0030695 GTPase regulator activity;GO:0060589 nucleoside-triphosphatase regulator activity			0.0	0.0	0.0	0.0	0.0	0.0	0.0	0.0	0.0	1.0	0.0	0.0	0.0	0.0	0.0	0.0	0.0	0.0	0.0	0.0
USP53	54532	symbol	H. sapiens	54532	H. sapiens	USP53	ubiquitin specific peptidase 53	GO:0010996 response to auditory stimulus;GO:0001508 action potential;GO:0016579 protein deubiquitination	GO:0005923 bicellular tight junction;GO:0070160 tight junction;GO:0043296 apical junction complex	GO:0004843 thiol-dependent deubiquitinase;GO:0101005 deubiquitinase activity;GO:0019783 ubiquitin-like protein-specific protease activity			0.0	0.0	0.0	0.0	0.0	0.0	0.0	0.0	0.0	0.0	0.0	0.0	1.0	0.0	0.0	0.0	0.0	0.0	0.0	0.0
KIAA1755	85449	symbol	H. sapiens	85449	H. sapiens	KIAA1755	KIAA1755						0.0	0.0	0.0	0.0	0.0	0.0	0.0	0.0	0.0	0.0	0.0	0.0	0.0	0.0	0.0	0.0	0.0	0.0	0.0	0.0
CPAMD8	27151	symbol	H. sapiens	27151	H. sapiens	CPAMD8	C3 and PZP like alpha-2-macroglobulin domain containing 8	GO:0010951 negative regulation of endopeptidase activity;GO:0010466 negative regulation of peptidase activity;GO:0045861 negative regulation of proteolysis	GO:0005615 extracellular space;GO:0005576 extracellular region;GO:0005886 plasma membrane	GO:0004867 serine-type endopeptidase inhibitor activity;GO:0004866 endopeptidase inhibitor activity;GO:0030414 peptidase inhibitor activity	(hsa04024)cAMP signaling pathway; (hsa04080)Neuroactive ligand-receptor interaction		0.0	0.0	0.0	0.0	0.0	0.0	0.0	0.0	0.0	0.0	0.0	0.0	0.0	0.0	0.0	0.0	0.0	0.0	0.0	0.0
CHD9	80205	symbol	H. sapiens	80205	H. sapiens	CHD9	chromodomain helicase DNA binding protein 9	GO:0032508 DNA duplex unwinding;GO:0032392 DNA geometric change;GO:0071103 DNA conformation change	GO:0005654 nucleoplasm;GO:0031981 nuclear lumen;GO:0005829 cytosol	GO:0140658 ATP-dependent chromatin remodeler activity;GO:0003678 DNA helicase activity;GO:0008094 ATP-dependent activity, acting on DNA			0.0	0.0	0.0	0.0	0.0	0.0	0.0	0.0	0.0	0.0	0.0	0.0	0.0	0.0	0.0	0.0	0.0	0.0	0.0	0.0
LOC283710	283710	Gene_ID	H. sapiens	283710	H. sapiens	LOC283710	uncharacterized LOC283710						0.0	0.0	0.0	0.0	0.0	0.0	0.0	0.0	0.0	0.0	0.0	0.0	0.0	0.0	0.0	0.0	0.0	0.0	0.0	0.0
STARD13	90627	symbol	H. sapiens	90627	H. sapiens	STARD13	StAR related lipid transfer domain containing 13	GO:0097498 endothelial tube lumen extension;GO:0003159 morphogenesis of an endothelium;GO:0061154 endothelial tube morphogenesis	GO:0005811 lipid droplet;GO:0031966 mitochondrial membrane;GO:0005740 mitochondrial envelope	GO:0005096 GTPase activator activity;GO:0030695 GTPase regulator activity;GO:0060589 nucleoside-triphosphatase regulator activity			0.0	0.0	0.0	0.0	0.0	0.0	0.0	0.0	0.0	1.0	0.0	0.0	0.0	0.0	0.0	0.0	0.0	0.0	0.0	0.0
ADAM12	8038	symbol	H. sapiens	8038	H. sapiens	ADAM12	ADAM metallopeptidase domain 12	GO:0007520 myoblast fusion;GO:0000768 syncytium formation by plasma membrane fusion;GO:0140253 cell-cell fusion	GO:0005654 nucleoplasm;GO:0005576 extracellular region;GO:0031981 nuclear lumen	GO:0004222 metalloendopeptidase activity;GO:0017124 SH3 domain binding;GO:0008237 metallopeptidase activity			0.0	0.0	0.0	0.0	0.0	0.0	0.0	0.0	0.0	0.0	0.0	0.0	1.0	0.0	0.0	0.0	0.0	0.0	0.0	0.0
LAD1	3898	symbol	H. sapiens	3898	H. sapiens	LAD1	ladinin 1		GO:0005604 basement membrane;GO:0062023 collagen-containing extracellular matrix;GO:0015629 actin cytoskeleton	GO:0045296 cadherin binding;GO:0050839 cell adhesion molecule binding;GO:0005198 structural molecule activity			0.0	1.0	0.0	0.0	0.0	0.0	0.0	0.0	0.0	0.0	0.0	0.0	0.0	0.0	0.0	0.0	0.0	0.0	0.0	0.0
PODXL	5420	symbol	H. sapiens	5420	H. sapiens	PODXL	podocalyxin like	GO:0032534 regulation of microvillus assembly;GO:0033634 positive regulation of cell-cell adhesion mediated by integrin;GO:0033632 regulation of cell-cell adhesion mediated by integrin	GO:0036056 filtration diaphragm;GO:0036057 slit diaphragm;GO:0031528 microvillus membrane	GO:0005515 protein binding;GO:0005488 binding;GO:0003674 molecular_function	(hsa00020)Citrate cycle (TCA cycle); (hsa00620)Pyruvate metabolism		0.0	0.0	1.0	0.0	0.0	0.0	0.0	0.0	0.0	0.0	0.0	0.0	0.0	0.0	0.0	0.0	0.0	0.0	0.0	0.0
SCD5	79966	symbol	H. sapiens	79966	H. sapiens	SCD5	stearoyl-CoA desaturase 5	GO:1903966 monounsaturated fatty acid biosynthetic process;GO:1903964 monounsaturated fatty acid metabolic process;GO:0006636 unsaturated fatty acid biosynthetic process	GO:0005789 endoplasmic reticulum membrane;GO:0098827 endoplasmic reticulum subcompartment;GO:0042175 nuclear outer membrane-endoplasmic reticulum membrane network	GO:0004768 stearoyl-CoA 9-desaturase activity;GO:0016215 acyl-CoA desaturase activity;GO:0016717 oxidoreductase activity, acting on paired donors, with oxidation of a pair of donors resulting in the reduction of molecular oxygen to two molecules of water	(ko01040)Biosynthesis of unsaturated fatty acids; (hsa01040)Biosynthesis of unsaturated fatty acids; (hsa01212)Fatty acid metabolism		0.0	0.0	0.0	0.0	0.0	0.0	0.0	1.0	0.0	0.0	0.0	0.0	0.0	0.0	0.0	0.0	0.0	1.0	0.0	0.0
PRSS48	345062	symbol	H. sapiens	345062	H. sapiens	PRSS48	serine protease 48	GO:0006508 proteolysis;GO:0019538 protein metabolic process;GO:1901564 organonitrogen compound metabolic process	GO:0005615 extracellular space;GO:0005576 extracellular region;GO:0110165 cellular anatomical entity	GO:0004252 serine-type endopeptidase activity;GO:0008236 serine-type peptidase activity;GO:0017171 serine hydrolase activity			0.0	0.0	0.0	0.0	0.0	0.0	0.0	0.0	0.0	0.0	0.0	0.0	1.0	0.0	0.0	0.0	0.0	0.0	0.0	0.0
IQSEC1	9922	symbol	H. sapiens	9922	H. sapiens	IQSEC1	IQ motif and Sec7 domain ArfGEF 1	GO:0120180 cell-substrate junction disassembly;GO:0120181 focal adhesion disassembly;GO:0120182 regulation of focal adhesion disassembly	GO:0008021 synaptic vesicle;GO:0070382 exocytic vesicle;GO:0014069 postsynaptic density	GO:0005085 guanyl-nucleotide exchange factor activity;GO:0005096 GTPase activator activity;GO:0030695 GTPase regulator activity	(hsa04144)Endocytosis; (ko04144)Endocytosis		1.0	0.0	0.0	0.0	0.0	0.0	0.0	0.0	0.0	1.0	0.0	0.0	0.0	0.0	0.0	0.0	0.0	0.0	0.0	0.0
ZNF474	133923	symbol	H. sapiens	133923	H. sapiens	ZNF474	zinc finger protein 474			GO:0046872 metal ion binding;GO:0043169 cation binding;GO:0043167 ion binding			0.0	0.0	0.0	0.0	0.0	0.0	0.0	0.0	0.0	0.0	0.0	0.0	0.0	0.0	0.0	0.0	0.0	0.0	0.0	0.0
PRTN3	5657	symbol	H. sapiens	5657	H. sapiens	PRTN3	proteinase 3	GO:0097029 mature conventional dendritic cell differentiation;GO:0072672 neutrophil extravasation;GO:0045217 cell-cell junction maintenance	GO:0035578 azurophil granule lumen;GO:0044853 plasma membrane raft;GO:0005766 primary lysosome	GO:0004252 serine-type endopeptidase activity;GO:0008236 serine-type peptidase activity;GO:0017171 serine hydrolase activity			1.0	0.0	0.0	0.0	0.0	0.0	0.0	0.0	0.0	1.0	0.0	0.0	1.0	0.0	0.0	0.0	0.0	0.0	0.0	0.0
ARSD	414	symbol	H. sapiens	414	H. sapiens	ARSD	arylsulfatase D		GO:0005788 endoplasmic reticulum lumen;GO:0000323 lytic vacuole;GO:0005764 lysosome	GO:0004065 arylsulfatase activity;GO:0008484 sulfuric ester hydrolase activity;GO:0016788 hydrolase activity, acting on ester bonds			0.0	0.0	0.0	0.0	0.0	1.0	0.0	0.0	0.0	0.0	0.0	0.0	0.0	0.0	0.0	0.0	0.0	0.0	0.0	0.0
ACCS	84680	symbol	H. sapiens	84680	H. sapiens	ACCS	1-aminocyclopropane-1-carboxylate synthase homolog (inactive)	GO:0006520 cellular amino acid metabolic process;GO:0019752 carboxylic acid metabolic process;GO:0043436 oxoacid metabolic process		GO:0016847 1-aminocyclopropane-1-carboxylate synthase activity;GO:0016846 carbon-sulfur lyase activity;GO:0008483 transaminase activity			0.0	0.0	0.0	0.0	1.0	0.0	0.0	0.0	0.0	0.0	0.0	0.0	0.0	0.0	0.0	0.0	0.0	0.0	0.0	0.0
FAM209B	388799	symbol	H. sapiens	388799	H. sapiens	FAM209B	family with sequence similarity 209 member B		GO:0016021 integral component of membrane;GO:0031224 intrinsic component of membrane;GO:0005634 nucleus				0.0	0.0	0.0	0.0	0.0	0.0	0.0	0.0	0.0	0.0	0.0	0.0	0.0	0.0	0.0	0.0	0.0	0.0	0.0	0.0
AMACR	23600	symbol	H. sapiens	23600	H. sapiens	AMACR	alpha-methylacyl-CoA racemase	GO:0033540 fatty acid beta-oxidation using acyl-CoA oxidase;GO:0006699 bile acid biosynthetic process;GO:0008206 bile acid metabolic process	GO:0005782 peroxisomal matrix;GO:0031907 microbody lumen;GO:0005777 peroxisome	GO:0008111 alpha-methylacyl-CoA racemase activity;GO:0016854 racemase and epimerase activity;GO:0016853 isomerase activity	(hsa)Bile acid biosynthesis, cholesterol => cholate/chenodeoxycholate; (M00104)Bile acid biosynthesis, cholesterol => cholate/chenodeoxycholate; (ko00120)Primary bile acid biosynthesis		0.0	0.0	0.0	0.0	0.0	1.0	0.0	1.0	0.0	0.0	0.0	0.0	0.0	0.0	0.0	0.0	0.0	0.0	0.0	0.0
TOPBP1	11073	symbol	H. sapiens	11073	H. sapiens	TOPBP1	DNA topoisomerase II binding protein 1	GO:0033314 mitotic DNA replication checkpoint signaling;GO:0000076 DNA replication checkpoint signaling;GO:0007095 mitotic G2 DNA damage checkpoint signaling	GO:0001673 male germ cell nucleus;GO:0043073 germ cell nucleus;GO:0000794 condensed nuclear chromosome	GO:0008022 protein C-terminus binding;GO:0042802 identical protein binding;GO:0003677 DNA binding	(ko03440)Homologous recombination; (hsa03440)Homologous recombination		0.0	0.0	0.0	0.0	0.0	0.0	0.0	0.0	0.0	0.0	0.0	0.0	0.0	0.0	0.0	0.0	0.0	0.0	0.0	0.0
ZNF382	84911	symbol	H. sapiens	84911	H. sapiens	ZNF382	zinc finger protein 382	GO:0006357 regulation of transcription by RNA polymerase II;GO:0006366 transcription by RNA polymerase II;GO:0006355 regulation of transcription, DNA-templated	GO:0005634 nucleus;GO:0043231 intracellular membrane-bounded organelle;GO:0043229 intracellular organelle	GO:0000978 RNA polymerase II cis-regulatory region sequence-specific DNA binding;GO:0000987 cis-regulatory region sequence-specific DNA binding;GO:0000977 RNA polymerase II transcription regulatory region sequence-specific DNA binding			0.0	0.0	0.0	0.0	0.0	0.0	0.0	0.0	0.0	0.0	0.0	0.0	0.0	0.0	0.0	0.0	0.0	0.0	0.0	0.0
ATRX	546	symbol	H. sapiens	546	H. sapiens	ATRX	ATRX chromatin remodeler	GO:0035120 post-embryonic appendage morphogenesis;GO:0035127 post-embryonic limb morphogenesis;GO:0035128 post-embryonic forelimb morphogenesis	GO:0099115 chromosome, subtelomeric region;GO:0005721 pericentric heterochromatin;GO:0000792 heterochromatin	GO:0015616 DNA translocase activity;GO:0070087 chromo shadow domain binding;GO:0140658 ATP-dependent chromatin remodeler activity	(hsa03440)Homologous recombination		0.0	0.0	1.0	0.0	0.0	0.0	1.0	0.0	0.0	0.0	0.0	0.0	0.0	0.0	0.0	1.0	0.0	0.0	0.0	0.0
ALOXE3	59344	symbol	H. sapiens	59344	H. sapiens	ALOXE3	arachidonate lipoxygenase 3	GO:0051121 hepoxilin metabolic process;GO:0051122 hepoxilin biosynthetic process;GO:0019372 lipoxygenase pathway	GO:0005829 cytosol;GO:0005737 cytoplasm;GO:0005622 intracellular anatomical structure	GO:0051120 hepoxilin A3 synthase activity;GO:0050486 intramolecular transferase activity, transferring hydroxy groups;GO:0106255 hydroperoxy icosatetraenoate isomerase activity			0.0	0.0	0.0	0.0	1.0	0.0	0.0	1.0	0.0	0.0	0.0	1.0	0.0	0.0	0.0	0.0	0.0	1.0	0.0	0.0
PCDHB8	56128	symbol	H. sapiens	56128	H. sapiens	PCDHB8	protocadherin beta 8	GO:0007156 homophilic cell adhesion via plasma membrane adhesion molecules;GO:0098742 cell-cell adhesion via plasma-membrane adhesion molecules;GO:0098609 cell-cell adhesion	GO:0005887 integral component of plasma membrane;GO:0031226 intrinsic component of plasma membrane;GO:0016021 integral component of membrane	GO:0005509 calcium ion binding;GO:0042802 identical protein binding;GO:0046872 metal ion binding			1.0	0.0	0.0	0.0	0.0	0.0	0.0	0.0	0.0	0.0	0.0	0.0	0.0	0.0	0.0	0.0	0.0	0.0	0.0	0.0
WDR91	29062	symbol	H. sapiens	29062	H. sapiens	WDR91	WD repeat domain 91	GO:0045022 early endosome to late endosome transport;GO:0098927 vesicle-mediated transport between endosomal compartments;GO:0043551 regulation of phosphatidylinositol 3-kinase activity	GO:0031313 extrinsic component of endosome membrane;GO:0031312 extrinsic component of organelle membrane;GO:0031902 late endosome membrane	GO:0035014 phosphatidylinositol 3-kinase regulator activity;GO:0019207 kinase regulator activity;GO:0030234 enzyme regulator activity			0.0	0.0	0.0	0.0	0.0	0.0	0.0	0.0	0.0	0.0	0.0	0.0	0.0	0.0	0.0	0.0	0.0	0.0	0.0	0.0
ODF1	4956	symbol	H. sapiens	4956	H. sapiens	ODF1	outer dense fiber of sperm tails 1	GO:0007283 spermatogenesis;GO:0048232 male gamete generation;GO:0007276 gamete generation	GO:0001520 outer dense fiber;GO:0036126 sperm flagellum;GO:0097729 9+2 motile cilium	GO:0019904 protein domain specific binding;GO:0005515 protein binding;GO:0005488 binding			0.0	0.0	0.0	0.0	0.0	0.0	0.0	0.0	0.0	0.0	0.0	0.0	0.0	0.0	0.0	0.0	0.0	0.0	0.0	0.0
PCDHB12	56124	symbol	H. sapiens	56124	H. sapiens	PCDHB12	protocadherin beta 12	GO:0007156 homophilic cell adhesion via plasma membrane adhesion molecules;GO:0098742 cell-cell adhesion via plasma-membrane adhesion molecules;GO:0098609 cell-cell adhesion	GO:0005887 integral component of plasma membrane;GO:0031226 intrinsic component of plasma membrane;GO:0016021 integral component of membrane	GO:0005509 calcium ion binding;GO:0046872 metal ion binding;GO:0043169 cation binding			1.0	0.0	0.0	0.0	0.0	0.0	0.0	0.0	0.0	0.0	0.0	0.0	0.0	0.0	0.0	0.0	0.0	0.0	0.0	0.0
PCDHB10	56126	symbol	H. sapiens	56126	H. sapiens	PCDHB10	protocadherin beta 10	GO:0016339 calcium-dependent cell-cell adhesion via plasma membrane cell adhesion molecules;GO:0007156 homophilic cell adhesion via plasma membrane adhesion molecules;GO:0007416 synapse assembly	GO:0045202 synapse;GO:0005887 integral component of plasma membrane;GO:0031226 intrinsic component of plasma membrane	GO:0005509 calcium ion binding;GO:0046872 metal ion binding;GO:0043169 cation binding			1.0	0.0	0.0	0.0	0.0	0.0	0.0	0.0	0.0	0.0	0.0	0.0	0.0	0.0	0.0	0.0	0.0	0.0	0.0	0.0
TGM5	9333	symbol	H. sapiens	9333	H. sapiens	TGM5	transglutaminase 5	GO:0018149 peptide cross-linking;GO:0008544 epidermis development;GO:0009888 tissue development	GO:0005886 plasma membrane;GO:0071944 cell periphery;GO:0016020 membrane	GO:0003810 protein-glutamine gamma-glutamyltransferase activity;GO:0016755 aminoacyltransferase activity;GO:0016746 acyltransferase activity			0.0	0.0	0.0	0.0	0.0	0.0	0.0	0.0	0.0	0.0	0.0	0.0	0.0	0.0	1.0	0.0	0.0	0.0	0.0	0.0
MANBA	4126	symbol	H. sapiens	4126	H. sapiens	MANBA	mannosidase beta	GO:0009313 oligosaccharide catabolic process;GO:0006516 glycoprotein catabolic process;GO:0009311 oligosaccharide metabolic process	GO:0035577 azurophil granule membrane;GO:0043202 lysosomal lumen;GO:0005766 primary lysosome	GO:0004567 beta-mannosidase activity;GO:0015923 mannosidase activity;GO:0005537 mannose binding	(hsa00511)Other glycan degradation; (ko00511)Other glycan degradation; (ko04142)Lysosome		0.0	0.0	0.0	0.0	0.0	0.0	0.0	0.0	0.0	0.0	0.0	0.0	0.0	1.0	0.0	0.0	0.0	0.0	0.0	0.0
SERPINA9	327657	symbol	H. sapiens	327657	H. sapiens	SERPINA9	serpin family A member 9	GO:0010951 negative regulation of endopeptidase activity;GO:0010466 negative regulation of peptidase activity;GO:0045861 negative regulation of proteolysis	GO:0005615 extracellular space;GO:0005576 extracellular region;GO:0016020 membrane	GO:0004867 serine-type endopeptidase inhibitor activity;GO:0004866 endopeptidase inhibitor activity;GO:0030414 peptidase inhibitor activity			0.0	0.0	0.0	0.0	0.0	0.0	0.0	0.0	0.0	0.0	0.0	0.0	0.0	0.0	0.0	0.0	0.0	0.0	0.0	0.0
TMPRSS3	64699	symbol	H. sapiens	64699	H. sapiens	TMPRSS3	transmembrane serine protease 3	GO:0006883 cellular sodium ion homeostasis;GO:0055078 sodium ion homeostasis;GO:0030004 cellular monovalent inorganic cation homeostasis	GO:0043025 neuronal cell body;GO:0044297 cell body;GO:0036477 somatodendritic compartment	GO:0017080 sodium channel regulator activity;GO:0005044 scavenger receptor activity;GO:0038024 cargo receptor activity			0.0	0.0	0.0	0.0	0.0	0.0	0.0	0.0	0.0	0.0	0.0	0.0	1.0	0.0	0.0	0.0	0.0	0.0	0.0	0.0
EXPH5	23086	symbol	H. sapiens	23086	H. sapiens	EXPH5	exophilin 5	GO:0003334 keratinocyte development;GO:0071985 multivesicular body sorting pathway;GO:0045921 positive regulation of exocytosis	GO:0005768 endosome;GO:0031410 cytoplasmic vesicle;GO:0097708 intracellular vesicle	GO:0031267 small GTPase binding;GO:0051020 GTPase binding;GO:0019899 enzyme binding			0.0	0.0	1.0	0.0	0.0	0.0	0.0	0.0	0.0	0.0	0.0	0.0	0.0	0.0	0.0	0.0	0.0	0.0	0.0	0.0
MUC20	200958	symbol	H. sapiens	200958	H. sapiens	MUC20	mucin 20, cell surface associated	GO:0048012 hepatocyte growth factor receptor signaling pathway;GO:0007169 transmembrane receptor protein tyrosine kinase signaling pathway;GO:0007167 enzyme linked receptor protein signaling pathway	GO:0031528 microvillus membrane;GO:0005902 microvillus;GO:0005796 Golgi lumen	GO:0042802 identical protein binding;GO:0005515 protein binding;GO:0005488 binding			0.0	0.0	0.0	0.0	0.0	0.0	0.0	0.0	0.0	0.0	0.0	0.0	0.0	0.0	0.0	0.0	0.0	0.0	0.0	0.0
REXO1	57455	symbol	H. sapiens	57455	H. sapiens	REXO1	RNA exonuclease 1 homolog	GO:0090305 nucleic acid phosphodiester bond hydrolysis;GO:0090304 nucleic acid metabolic process;GO:0006139 nucleobase-containing compound metabolic process	GO:0016604 nuclear body;GO:0005654 nucleoplasm;GO:0031981 nuclear lumen	GO:0004527 exonuclease activity;GO:0004518 nuclease activity;GO:0016788 hydrolase activity, acting on ester bonds	(ko03008)Ribosome biogenesis in eukaryotes; (hsa03008)Ribosome biogenesis in eukaryotes		0.0	0.0	0.0	0.0	0.0	1.0	0.0	0.0	0.0	0.0	0.0	0.0	0.0	0.0	0.0	0.0	0.0	0.0	0.0	0.0
KRTAP10-2	386679	symbol	H. sapiens	386679	H. sapiens	KRTAP10-2	keratin associated protein 10-2		GO:0045095 keratin filament;GO:0005882 intermediate filament;GO:0045111 intermediate filament cytoskeleton				0.0	0.0	0.0	0.0	0.0	0.0	0.0	0.0	0.0	0.0	0.0	0.0	0.0	0.0	0.0	0.0	0.0	0.0	0.0	0.0
MYO19	80179	symbol	H. sapiens	80179	H. sapiens	MYO19	myosin XIX	GO:0034642 mitochondrion migration along actin filament;GO:0030050 vesicle transport along actin filament;GO:0099515 actin filament-based transport	GO:0016459 myosin complex;GO:0005741 mitochondrial outer membrane;GO:0031968 organelle outer membrane	GO:0060002 plus-end directed microfilament motor activity;GO:0032027 myosin light chain binding;GO:0000146 microfilament motor activity			0.0	0.0	0.0	0.0	0.0	0.0	0.0	0.0	0.0	0.0	0.0	0.0	0.0	0.0	0.0	0.0	0.0	0.0	0.0	0.0
HS1BP3	64342	symbol	H. sapiens	64342	H. sapiens	HS1BP3	HCLS1 binding protein 3	GO:0042981 regulation of apoptotic process;GO:0043067 regulation of programmed cell death;GO:0010941 regulation of cell death	GO:0005739 mitochondrion;GO:0005783 endoplasmic reticulum;GO:0012505 endomembrane system	GO:0035091 phosphatidylinositol binding;GO:0005543 phospholipid binding;GO:0008289 lipid binding			0.0	0.0	0.0	0.0	0.0	0.0	0.0	0.0	0.0	0.0	0.0	0.0	0.0	0.0	0.0	0.0	0.0	0.0	0.0	0.0
FAT2	2196	symbol	H. sapiens	2196	H. sapiens	FAT2	FAT atypical cadherin 2	GO:0007156 homophilic cell adhesion via plasma membrane adhesion molecules;GO:0098742 cell-cell adhesion via plasma-membrane adhesion molecules;GO:0010631 epithelial cell migration	GO:0005912 adherens junction;GO:0005911 cell-cell junction;GO:0070161 anchoring junction	GO:0005509 calcium ion binding;GO:0046872 metal ion binding;GO:0043169 cation binding			1.0	0.0	0.0	0.0	0.0	0.0	0.0	0.0	0.0	0.0	0.0	0.0	0.0	0.0	0.0	0.0	0.0	0.0	0.0	0.0
MAN2B2	23324	symbol	H. sapiens	23324	H. sapiens	MAN2B2	mannosidase alpha class 2B member 2	GO:0006013 mannose metabolic process;GO:0019318 hexose metabolic process;GO:0005996 monosaccharide metabolic process	GO:0043202 lysosomal lumen;GO:0005775 vacuolar lumen;GO:0005774 vacuolar membrane	GO:0004559 alpha-mannosidase activity;GO:0015923 mannosidase activity;GO:0004553 hydrolase activity, hydrolyzing O-glycosyl compounds	(hsa00511)Other glycan degradation; (ko00511)Other glycan degradation		0.0	0.0	0.0	0.0	0.0	0.0	0.0	0.0	0.0	0.0	0.0	0.0	0.0	1.0	0.0	0.0	0.0	0.0	0.0	0.0
FIG4	9896	symbol	H. sapiens	9896	H. sapiens	FIG4	FIG4 phosphoinositide 5-phosphatase	GO:0031642 negative regulation of myelination;GO:0036092 phosphatidylinositol-3-phosphate biosynthetic process;GO:0031645 negative regulation of nervous system process	GO:0005811 lipid droplet;GO:0031902 late endosome membrane;GO:0031901 early endosome membrane	GO:0043812 phosphatidylinositol-4-phosphate phosphatase activity;GO:0043813 phosphatidylinositol-3,5-bisphosphate 5-phosphatase activity;GO:0034596 phosphatidylinositol phosphate 4-phosphatase activity	(hsa00562)Inositol phosphate metabolism		0.0	0.0	0.0	0.0	0.0	1.0	0.0	1.0	0.0	0.0	0.0	0.0	0.0	0.0	0.0	0.0	0.0	0.0	0.0	0.0
SLITRK2	84631	symbol	H. sapiens	84631	H. sapiens	SLITRK2	SLIT and NTRK like family member 2	GO:0099560 synaptic membrane adhesion;GO:0099174 regulation of presynapse organization;GO:1905606 regulation of presynapse assembly	GO:0098982 GABA-ergic synapse;GO:0099055 integral component of postsynaptic membrane;GO:0098936 intrinsic component of postsynaptic membrane				1.0	0.0	0.0	0.0	0.0	0.0	0.0	0.0	0.0	0.0	0.0	0.0	0.0	0.0	0.0	0.0	0.0	0.0	0.0	0.0
FAM208A	23272	gene_synonym	H. sapiens	23272	H. sapiens	TASOR	transcription activation suppressor	GO:0097355 protein localization to heterochromatin;GO:0060809 mesodermal to mesenchymal transition involved in gastrulation;GO:0090309 positive regulation of DNA methylation-dependent heterochromatin assembly	GO:0000792 heterochromatin;GO:0000785 chromatin;GO:0005694 chromosome	GO:0003682 chromatin binding;GO:0003723 RNA binding;GO:0003676 nucleic acid binding			0.0	0.0	0.0	0.0	0.0	0.0	0.0	0.0	1.0	0.0	0.0	0.0	0.0	0.0	0.0	0.0	0.0	0.0	0.0	0.0
ANKRD27	84079	symbol	H. sapiens	84079	H. sapiens	ANKRD27	ankyrin repeat domain 27	GO:0035544 negative regulation of SNARE complex assembly;GO:0031339 negative regulation of vesicle fusion;GO:0035542 regulation of SNARE complex assembly	GO:0097422 tubular endosome;GO:0042470 melanosome;GO:0048770 pigment granule	GO:0000149 SNARE binding;GO:0005085 guanyl-nucleotide exchange factor activity;GO:0031267 small GTPase binding			0.0	0.0	0.0	0.0	0.0	0.0	0.0	0.0	0.0	1.0	0.0	0.0	0.0	0.0	0.0	0.0	0.0	0.0	0.0	0.0
WDR62	284403	symbol	H. sapiens	284403	H. sapiens	WDR62	WD repeat domain 62	GO:0007099 centriole replication;GO:0098534 centriole assembly;GO:0051298 centrosome duplication	GO:0034451 centriolar satellite;GO:0005814 centriole;GO:0000922 spindle pole	GO:0005515 protein binding;GO:0005488 binding;GO:0003674 molecular_function			0.0	0.0	0.0	0.0	0.0	0.0	0.0	0.0	0.0	0.0	0.0	0.0	0.0	0.0	0.0	0.0	0.0	0.0	0.0	0.0
PRIM1	5557	symbol	H. sapiens	5557	H. sapiens	PRIM1	DNA primase subunit 1	GO:0006269 DNA replication, synthesis of RNA primer;GO:0006261 DNA-dependent DNA replication;GO:0006260 DNA replication	GO:0005658 alpha DNA polymerase:primase complex;GO:0043601 nuclear replisome;GO:0030894 replisome	GO:0003896 DNA primase activity;GO:0003899 DNA-directed 5'-3' RNA polymerase activity;GO:0034062 5'-3' RNA polymerase activity	(ko03030)DNA replication; (hsa03030)DNA replication; (ko00240)Pyrimidine metabolism		0.0	0.0	0.0	0.0	0.0	0.0	0.0	0.0	0.0	0.0	0.0	0.0	0.0	0.0	0.0	0.0	0.0	0.0	0.0	0.0
NCEH1	57552	symbol	H. sapiens	57552	H. sapiens	NCEH1	neutral cholesterol ester hydrolase 1	GO:0046485 ether lipid metabolic process;GO:0006662 glycerol ether metabolic process;GO:0018904 ether metabolic process	GO:0005789 endoplasmic reticulum membrane;GO:0098827 endoplasmic reticulum subcompartment;GO:0042175 nuclear outer membrane-endoplasmic reticulum membrane network	GO:0004771 sterol esterase activity;GO:0042301 phosphate ion binding;GO:0016298 lipase activity	(ko04976)Bile secretion; (hsa04976)Bile secretion		0.0	0.0	0.0	0.0	0.0	1.0	0.0	0.0	0.0	0.0	0.0	0.0	1.0	0.0	0.0	0.0	0.0	0.0	0.0	0.0
PLCE1	51196	symbol	H. sapiens	51196	H. sapiens	PLCE1	phospholipase C epsilon 1	GO:0006651 diacylglycerol biosynthetic process;GO:0046339 diacylglycerol metabolic process;GO:0010592 positive regulation of lamellipodium assembly	GO:0030027 lamellipodium;GO:0031252 cell leading edge;GO:0000139 Golgi membrane	GO:0004435 phosphatidylinositol phospholipase C activity;GO:0004629 phospholipase C activity;GO:0008081 phosphoric diester hydrolase activity	(hsa)Inositol phosphate metabolism, PI=> PIP2 => Ins(1,4,5)P3 => Ins(1,3,4,5)P4; (M00130)Inositol phosphate metabolism, PI=> PIP2 => Ins(1,4,5)P3 => Ins(1,3,4,5)P4; (ko00562)Inositol phosphate metabolism		0.0	0.0	0.0	0.0	0.0	1.0	0.0	1.0	0.0	1.0	1.0	0.0	0.0	0.0	0.0	0.0	0.0	0.0	0.0	0.0
SCOC	60592	symbol	H. sapiens	60592	H. sapiens	SCOC	short coiled-coil protein	GO:0061635 regulation of protein complex stability;GO:0016239 positive regulation of macroautophagy;GO:0010508 positive regulation of autophagy	GO:0005802 trans-Golgi network;GO:0098791 Golgi apparatus subcompartment;GO:0000139 Golgi membrane	GO:0005515 protein binding;GO:0005488 binding;GO:0003674 molecular_function			0.0	0.0	0.0	0.0	0.0	0.0	0.0	0.0	0.0	0.0	0.0	0.0	0.0	0.0	0.0	0.0	0.0	0.0	0.0	0.0
ZSCAN18	65982	symbol	H. sapiens	65982	H. sapiens	ZSCAN18	zinc finger and SCAN domain containing 18	GO:0006357 regulation of transcription by RNA polymerase II;GO:0006366 transcription by RNA polymerase II;GO:0006355 regulation of transcription, DNA-templated	GO:0005634 nucleus;GO:0043231 intracellular membrane-bounded organelle;GO:0043229 intracellular organelle	GO:0000978 RNA polymerase II cis-regulatory region sequence-specific DNA binding;GO:0000987 cis-regulatory region sequence-specific DNA binding;GO:0000981 DNA-binding transcription factor activity, RNA polymerase II-specific			0.0	0.0	0.0	0.0	0.0	0.0	0.0	0.0	0.0	0.0	0.0	0.0	0.0	0.0	0.0	0.0	0.0	0.0	0.0	0.0
HGD	3081	symbol	H. sapiens	3081	H. sapiens	HGD	homogentisate 1,2-dioxygenase	GO:0006572 tyrosine catabolic process;GO:0006559 L-phenylalanine catabolic process;GO:1902222 erythrose 4-phosphate/phosphoenolpyruvate family amino acid catabolic process	GO:0070062 extracellular exosome;GO:1903561 extracellular vesicle;GO:0043230 extracellular organelle	GO:0004411 homogentisate 1,2-dioxygenase activity;GO:0016702 oxidoreductase activity, acting on single donors with incorporation of molecular oxygen, incorporation of two atoms of oxygen;GO:0016701 oxidoreductase activity, acting on single donors with incorporation of molecular oxygen	(hsa)Tyrosine degradation, tyrosine => homogentisate; (M00044)Tyrosine degradation, tyrosine => homogentisate; (ko00350)Tyrosine metabolism		0.0	0.0	0.0	0.0	1.0	0.0	0.0	0.0	0.0	0.0	0.0	0.0	0.0	0.0	0.0	0.0	0.0	1.0	0.0	0.0
EML1	2009	symbol	H. sapiens	2009	H. sapiens	EML1	EMAP like 1	GO:0007405 neuroblast proliferation;GO:0002244 hematopoietic progenitor cell differentiation;GO:0007052 mitotic spindle organization	GO:1990023 mitotic spindle midzone;GO:0051233 spindle midzone;GO:0097431 mitotic spindle pole	GO:0008017 microtubule binding;GO:0015631 tubulin binding;GO:0005509 calcium ion binding			1.0	0.0	0.0	0.0	0.0	0.0	0.0	0.0	0.0	0.0	0.0	0.0	0.0	0.0	0.0	0.0	0.0	0.0	0.0	0.0
KRTAP27-1	643812	symbol	H. sapiens	643812	H. sapiens	KRTAP27-1	keratin associated protein 27-1		GO:0005882 intermediate filament;GO:0045111 intermediate filament cytoskeleton;GO:0099513 polymeric cytoskeletal fiber				0.0	0.0	0.0	0.0	0.0	0.0	0.0	0.0	0.0	0.0	0.0	0.0	0.0	0.0	0.0	0.0	0.0	0.0	0.0	0.0
PDE12	201626	symbol	H. sapiens	201626	H. sapiens	PDE12	phosphodiesterase 12	GO:0000958 mitochondrial mRNA catabolic process;GO:0000957 mitochondrial RNA catabolic process;GO:0044528 regulation of mitochondrial mRNA stability	GO:0005759 mitochondrial matrix;GO:0005739 mitochondrion;GO:0005829 cytosol	GO:0008946 oligonucleotidase activity;GO:0034611 oligoribonucleotidase activity;GO:0004535 poly(A)-specific ribonuclease activity			0.0	0.0	0.0	0.0	0.0	1.0	0.0	0.0	0.0	0.0	0.0	0.0	0.0	0.0	0.0	0.0	0.0	0.0	0.0	0.0
PRDM10	56980	symbol	H. sapiens	56980	H. sapiens	PRDM10	PR/SET domain 10	GO:0032259 methylation;GO:0045944 positive regulation of transcription by RNA polymerase II;GO:0045893 positive regulation of transcription, DNA-templated	GO:0017053 transcription repressor complex;GO:0005667 transcription regulator complex;GO:0000785 chromatin	GO:0008168 methyltransferase activity;GO:0016741 transferase activity, transferring one-carbon groups;GO:0016740 transferase activity			0.0	0.0	0.0	0.0	0.0	0.0	1.0	0.0	0.0	0.0	0.0	0.0	0.0	0.0	0.0	0.0	0.0	0.0	0.0	0.0
OR2F2	135948	symbol	H. sapiens	135948	H. sapiens	OR2F2	olfactory receptor family 2 subfamily F member 2	GO:0050911 detection of chemical stimulus involved in sensory perception of smell;GO:0007608 sensory perception of smell;GO:0050907 detection of chemical stimulus involved in sensory perception	GO:0016021 integral component of membrane;GO:0031224 intrinsic component of membrane;GO:0005886 plasma membrane	GO:0004984 olfactory receptor activity;GO:0004930 G protein-coupled receptor activity;GO:0004888 transmembrane signaling receptor activity	(hsa04740)Olfactory transduction; (ko04740)Olfactory transduction		0.0	0.0	0.0	0.0	0.0	0.0	0.0	0.0	0.0	0.0	0.0	0.0	0.0	0.0	0.0	0.0	0.0	0.0	0.0	0.0
SRRM2	23524	symbol	H. sapiens	23524	H. sapiens	SRRM2	serine/arginine repetitive matrix 2	GO:0000377 RNA splicing, via transesterification reactions with bulged adenosine as nucleophile;GO:0000398 mRNA splicing, via spliceosome;GO:0000375 RNA splicing, via transesterification reactions	GO:0071007 U2-type catalytic step 2 spliceosome;GO:0071005 U2-type precatalytic spliceosome;GO:0071011 precatalytic spliceosome	GO:0070742 C2H2 zinc finger domain binding;GO:0047485 protein N-terminus binding;GO:0003729 mRNA binding			0.0	0.0	0.0	0.0	0.0	0.0	0.0	0.0	0.0	0.0	0.0	0.0	0.0	0.0	0.0	0.0	0.0	0.0	0.0	0.0
SLC39A2	29986	symbol	H. sapiens	29986	H. sapiens	SLC39A2	solute carrier family 39 member 2	GO:0071577 zinc ion transmembrane transport;GO:0006829 zinc ion transport;GO:0000041 transition metal ion transport	GO:0036464 cytoplasmic ribonucleoprotein granule;GO:0035770 ribonucleoprotein granule;GO:0099080 supramolecular complex	GO:0005385 zinc ion transmembrane transporter activity;GO:0046915 transition metal ion transmembrane transporter activity;GO:0046873 metal ion transmembrane transporter activity			0.0	0.0	0.0	0.0	0.0	0.0	0.0	0.0	0.0	0.0	0.0	0.0	0.0	0.0	0.0	0.0	0.0	0.0	0.0	0.0
PNMA2	10687	symbol	H. sapiens	10687	H. sapiens	PNMA2	PNMA family member 2	GO:0043065 positive regulation of apoptotic process;GO:0043068 positive regulation of programmed cell death;GO:0010942 positive regulation of cell death	GO:0005730 nucleolus;GO:0031981 nuclear lumen;GO:0043228 non-membrane-bounded organelle	GO:0005515 protein binding;GO:0005488 binding;GO:0003674 molecular_function			0.0	0.0	0.0	0.0	0.0	0.0	0.0	0.0	0.0	0.0	0.0	0.0	0.0	0.0	0.0	0.0	0.0	0.0	0.0	0.0
ABCG2	9429	symbol	H. sapiens	9429	H. sapiens	ABCG2	ATP binding cassette subfamily G member 2 (Junior blood group)	GO:0097744 urate salt excretion;GO:0015878 biotin transport;GO:0032218 riboflavin transport	GO:0098591 external side of apical plasma membrane;GO:0031526 brush border membrane;GO:0005903 brush border	GO:0015225 biotin transmembrane transporter activity;GO:0015143 urate transmembrane transporter activity;GO:1901702 salt transmembrane transporter activity	(ko01523)Antifolate resistance; (hsa01523)Antifolate resistance; (ko02010)ABC transporters		0.0	0.0	0.0	0.0	0.0	0.0	0.0	0.0	0.0	0.0	0.0	0.0	0.0	0.0	0.0	0.0	1.0	0.0	0.0	0.0
KCNJ15	3772	symbol	H. sapiens	3772	H. sapiens	KCNJ15	potassium inwardly rectifying channel subfamily J member 15	GO:1990573 potassium ion import across plasma membrane;GO:0098659 inorganic cation import across plasma membrane;GO:0099587 inorganic ion import across plasma membrane	GO:0005887 integral component of plasma membrane;GO:0031226 intrinsic component of plasma membrane;GO:0016021 integral component of membrane	GO:0005242 inward rectifier potassium channel activity;GO:0005249 voltage-gated potassium channel activity;GO:0099094 ligand-gated cation channel activity	(ko04971)Gastric acid secretion; (hsa04971)Gastric acid secretion		0.0	0.0	0.0	0.0	0.0	0.0	0.0	0.0	0.0	0.0	0.0	0.0	0.0	0.0	0.0	0.0	0.0	0.0	0.0	0.0
IL10RA	3587	symbol	H. sapiens	3587	H. sapiens	IL10RA	interleukin 10 receptor subunit alpha	GO:0070086 ubiquitin-dependent endocytosis;GO:0046427 positive regulation of receptor signaling pathway via JAK-STAT;GO:1904894 positive regulation of receptor signaling pathway via STAT	GO:0005829 cytosol;GO:0016021 integral component of membrane;GO:0031224 intrinsic component of membrane	GO:0019969 interleukin-10 binding;GO:0004920 interleukin-10 receptor activity;GO:0004896 cytokine receptor activity	(ko05145)Toxoplasmosis; (hsa05145)Toxoplasmosis; (ko04630)Jak-STAT signaling pathway		1.0	1.0	0.0	0.0	0.0	0.0	0.0	0.0	0.0	0.0	0.0	0.0	0.0	0.0	0.0	0.0	0.0	0.0	0.0	0.0
CSMD3	114788	symbol	H. sapiens	114788	H. sapiens	CSMD3	CUB and Sushi multiple domains 3	GO:0050773 regulation of dendrite development;GO:0016358 dendrite development;GO:0010975 regulation of neuron projection development	GO:0016021 integral component of membrane;GO:0031224 intrinsic component of membrane;GO:0005886 plasma membrane				0.0	0.0	0.0	0.0	0.0	0.0	0.0	0.0	0.0	0.0	0.0	0.0	0.0	0.0	0.0	0.0	0.0	0.0	0.0	0.0
ZNF347	84671	symbol	H. sapiens	84671	H. sapiens	ZNF347	zinc finger protein 347	GO:0006357 regulation of transcription by RNA polymerase II;GO:0006366 transcription by RNA polymerase II;GO:0006355 regulation of transcription, DNA-templated	GO:0005634 nucleus;GO:0043231 intracellular membrane-bounded organelle;GO:0043229 intracellular organelle	GO:0000978 RNA polymerase II cis-regulatory region sequence-specific DNA binding;GO:0000987 cis-regulatory region sequence-specific DNA binding;GO:0000981 DNA-binding transcription factor activity, RNA polymerase II-specific			0.0	0.0	0.0	0.0	0.0	0.0	0.0	0.0	0.0	0.0	0.0	0.0	0.0	0.0	0.0	0.0	0.0	0.0	0.0	0.0
RFX8	731220	symbol	H. sapiens	731220	H. sapiens	RFX8	regulatory factor X8	GO:0006357 regulation of transcription by RNA polymerase II;GO:0006366 transcription by RNA polymerase II;GO:0006355 regulation of transcription, DNA-templated	GO:0000785 chromatin;GO:0005694 chromosome;GO:0043228 non-membrane-bounded organelle	GO:0000978 RNA polymerase II cis-regulatory region sequence-specific DNA binding;GO:0000987 cis-regulatory region sequence-specific DNA binding;GO:0000981 DNA-binding transcription factor activity, RNA polymerase II-specific			0.0	0.0	0.0	0.0	0.0	0.0	0.0	0.0	0.0	0.0	0.0	0.0	0.0	0.0	0.0	0.0	0.0	0.0	0.0	0.0
PNLIPRP3	119548	symbol	H. sapiens	119548	H. sapiens	PNLIPRP3	pancreatic lipase related protein 3	GO:0016042 lipid catabolic process;GO:0006629 lipid metabolic process;GO:1901575 organic substance catabolic process	GO:0005615 extracellular space;GO:0005576 extracellular region;GO:0110165 cellular anatomical entity	GO:0004806 triglyceride lipase activity;GO:0016298 lipase activity;GO:0052689 carboxylic ester hydrolase activity	(M00098)Acylglycerol degradation; (hsa)Acylglycerol degradation; (ko00561)Glycerolipid metabolism		0.0	0.0	0.0	0.0	0.0	1.0	0.0	0.0	0.0	0.0	0.0	0.0	0.0	0.0	0.0	0.0	0.0	0.0	0.0	0.0
LAMB3	3914	symbol	H. sapiens	3914	H. sapiens	LAMB3	laminin subunit beta 3	GO:0070831 basement membrane assembly;GO:0071711 basement membrane organization;GO:0085029 extracellular matrix assembly	GO:0005610 laminin-5 complex;GO:0043256 laminin complex;GO:0005604 basement membrane	GO:0005201 extracellular matrix structural constituent;GO:0005198 structural molecule activity;GO:0044877 protein-containing complex binding	(ko04512)ECM-receptor interaction; (ko05222)Small cell lung cancer; (hsa04512)ECM-receptor interaction		0.0	1.0	0.0	0.0	0.0	0.0	0.0	0.0	0.0	0.0	0.0	0.0	0.0	0.0	0.0	0.0	0.0	0.0	0.0	0.0
APOBEC3B	9582	symbol	H. sapiens	9582	H. sapiens	APOBEC3B	apolipoprotein B mRNA editing enzyme catalytic subunit 3B	GO:0070383 DNA cytosine deamination;GO:0006216 cytidine catabolic process;GO:0009972 cytidine deamination	GO:0000932 P-body;GO:0036464 cytoplasmic ribonucleoprotein granule;GO:0035770 ribonucleoprotein granule	GO:0047844 deoxycytidine deaminase activity;GO:0004126 cytidine deaminase activity;GO:0019239 deaminase activity			0.0	0.0	0.0	0.0	0.0	0.0	1.0	0.0	0.0	0.0	0.0	0.0	0.0	0.0	0.0	0.0	0.0	0.0	0.0	0.0
PABPC1L	80336	symbol	H. sapiens	80336	H. sapiens	PABPC1L	poly(A) binding protein cytoplasmic 1 like		GO:0010494 cytoplasmic stress granule;GO:0036464 cytoplasmic ribonucleoprotein granule;GO:0035770 ribonucleoprotein granule	GO:0008143 poly(A) binding;GO:0008266 poly(U) RNA binding;GO:0008187 poly-pyrimidine tract binding	(ko03018)RNA degradation; (hsa03018)RNA degradation; (ko03015)mRNA surveillance pathway		0.0	0.0	0.0	0.0	0.0	0.0	0.0	0.0	0.0	0.0	0.0	0.0	0.0	0.0	0.0	0.0	0.0	0.0	0.0	0.0
COL15A1	1306	symbol	H. sapiens	1306	H. sapiens	COL15A1	collagen type XV alpha 1 chain	GO:0001886 endothelial cell morphogenesis;GO:0003382 epithelial cell morphogenesis;GO:0001885 endothelial cell development	GO:0005582 collagen type XV trimer;GO:0098651 basement membrane collagen trimer;GO:0005581 collagen trimer	GO:0030020 extracellular matrix structural constituent conferring tensile strength;GO:0005201 extracellular matrix structural constituent;GO:0005198 structural molecule activity	(ko04974)Protein digestion and absorption; (hsa04974)Protein digestion and absorption		0.0	1.0	1.0	0.0	0.0	0.0	0.0	0.0	0.0	0.0	0.0	0.0	0.0	0.0	0.0	0.0	0.0	0.0	0.0	0.0
FAM83G	644815	symbol	H. sapiens	644815	H. sapiens	FAM83G	family with sequence similarity 83 member G	GO:0030509 BMP signaling pathway;GO:0071772 response to BMP;GO:0071773 cellular response to BMP stimulus	GO:0005829 cytosol;GO:0005634 nucleus;GO:0005737 cytoplasm	GO:0019901 protein kinase binding;GO:0019900 kinase binding;GO:0019899 enzyme binding			0.0	0.0	0.0	0.0	0.0	0.0	0.0	0.0	0.0	0.0	0.0	0.0	0.0	0.0	0.0	0.0	0.0	0.0	0.0	0.0
GFRA1	2674	symbol	H. sapiens	2674	H. sapiens	GFRA1	GDNF family receptor alpha 1	GO:0035860 glial cell-derived neurotrophic factor receptor signaling pathway;GO:0007169 transmembrane receptor protein tyrosine kinase signaling pathway;GO:0007167 enzyme linked receptor protein signaling pathway	GO:0005771 multivesicular body;GO:0031225 anchored component of membrane;GO:0005770 late endosome	GO:0016167 glial cell-derived neurotrophic factor receptor activity;GO:0004896 cytokine receptor activity;GO:0140375 immune receptor activity			0.0	0.0	0.0	0.0	0.0	0.0	0.0	0.0	0.0	0.0	0.0	0.0	0.0	0.0	0.0	0.0	0.0	0.0	0.0	0.0
CA9	768	symbol	H. sapiens	768	H. sapiens	CA9	carbonic anhydrase 9	GO:0006730 one-carbon metabolic process;GO:0033574 response to testosterone;GO:1901654 response to ketone	GO:0031528 microvillus membrane;GO:0005902 microvillus;GO:0098858 actin-based cell projection	GO:0004089 carbonate dehydratase activity;GO:0016836 hydro-lyase activity;GO:0016835 carbon-oxygen lyase activity	(ko00910)Nitrogen metabolism; (hsa00910)Nitrogen metabolism		0.0	0.0	0.0	0.0	0.0	0.0	0.0	0.0	0.0	0.0	0.0	0.0	0.0	0.0	0.0	0.0	0.0	0.0	0.0	0.0
CLEC4A	50856	symbol	H. sapiens	50856	H. sapiens	CLEC4A	C-type lectin domain family 4 member A	GO:0002470 plasmacytoid dendritic cell antigen processing and presentation;GO:0042590 antigen processing and presentation of exogenous peptide antigen via MHC class I;GO:0002468 dendritic cell antigen processing and presentation	GO:0005887 integral component of plasma membrane;GO:0031226 intrinsic component of plasma membrane;GO:0016021 integral component of membrane	GO:0005537 mannose binding;GO:0048029 monosaccharide binding;GO:0030246 carbohydrate binding			1.0	0.0	0.0	0.0	0.0	0.0	0.0	0.0	0.0	0.0	0.0	0.0	0.0	0.0	0.0	0.0	0.0	0.0	0.0	0.0
BMP8B	656	symbol	H. sapiens	656	H. sapiens	BMP8B	bone morphogenetic protein 8b	GO:0010862 positive regulation of pathway-restricted SMAD protein phosphorylation;GO:0060393 regulation of pathway-restricted SMAD protein phosphorylation;GO:0060389 pathway-restricted SMAD protein phosphorylation	GO:0005615 extracellular space;GO:0005576 extracellular region;GO:0110165 cellular anatomical entity	GO:0070700 BMP receptor binding;GO:0070696 transmembrane receptor protein serine/threonine kinase binding;GO:0033612 receptor serine/threonine kinase binding	(ko04350)TGF-beta signaling pathway; (hsa04350)TGF-beta signaling pathway; (ko04390)Hippo signaling pathway	(hsa)BMP signaling; (M00679)BMP signaling	0.0	0.0	0.0	0.0	0.0	0.0	0.0	0.0	0.0	0.0	0.0	0.0	0.0	0.0	0.0	0.0	0.0	0.0	0.0	0.0
STARD3	10948	symbol	H. sapiens	10948	H. sapiens	STARD3	StAR related lipid transfer domain containing 3	GO:0099044 vesicle tethering to endoplasmic reticulum;GO:0006701 progesterone biosynthetic process;GO:0099022 vesicle tethering	GO:0140284 endoplasmic reticulum-endosome membrane contact site;GO:0044232 organelle membrane contact site;GO:0031902 late endosome membrane	GO:0120020 cholesterol transfer activity;GO:0120015 sterol transfer activity;GO:0015248 sterol transporter activity			0.0	0.0	0.0	0.0	0.0	0.0	0.0	1.0	0.0	0.0	0.0	0.0	0.0	0.0	0.0	0.0	0.0	0.0	0.0	0.0
ADAMTS16	170690	symbol	H. sapiens	170690	H. sapiens	ADAMTS16	ADAM metallopeptidase with thrombospondin type 1 motif 16	GO:0001658 branching involved in ureteric bud morphogenesis;GO:0060675 ureteric bud morphogenesis;GO:0072171 mesonephric tubule morphogenesis	GO:0031012 extracellular matrix;GO:0030312 external encapsulating structure;GO:0005576 extracellular region	GO:0004222 metalloendopeptidase activity;GO:0008237 metallopeptidase activity;GO:0004175 endopeptidase activity			0.0	0.0	0.0	0.0	0.0	0.0	0.0	0.0	0.0	0.0	0.0	0.0	1.0	0.0	0.0	0.0	0.0	0.0	0.0	0.0
OR52I2	143502	symbol	H. sapiens	143502	H. sapiens	OR52I2	olfactory receptor family 52 subfamily I member 2	GO:0050911 detection of chemical stimulus involved in sensory perception of smell;GO:0007608 sensory perception of smell;GO:0050907 detection of chemical stimulus involved in sensory perception	GO:0016021 integral component of membrane;GO:0031224 intrinsic component of membrane;GO:0005886 plasma membrane	GO:0004984 olfactory receptor activity;GO:0004930 G protein-coupled receptor activity;GO:0004888 transmembrane signaling receptor activity	(hsa04740)Olfactory transduction; (ko04740)Olfactory transduction		0.0	0.0	0.0	0.0	0.0	0.0	0.0	0.0	0.0	0.0	0.0	0.0	0.0	0.0	0.0	0.0	0.0	0.0	0.0	0.0
CLCNKA	1187	symbol	H. sapiens	1187	H. sapiens	CLCNKA	chloride voltage-gated channel Ka	GO:0007588 excretion;GO:0006821 chloride transport;GO:0015698 inorganic anion transport	GO:0034707 chloride channel complex;GO:0034702 ion channel complex;GO:1902495 transmembrane transporter complex	GO:0005247 voltage-gated chloride channel activity;GO:0008308 voltage-gated anion channel activity;GO:0005254 chloride channel activity			0.0	0.0	0.0	0.0	0.0	0.0	0.0	0.0	0.0	0.0	0.0	0.0	0.0	0.0	0.0	0.0	1.0	0.0	0.0	0.0
MTRR	4552	symbol	H. sapiens	4552	H. sapiens	MTRR	5-methyltetrahydrofolate-homocysteine methyltransferase reductase	GO:1904041 regulation of cystathionine beta-synthase activity;GO:1904042 negative regulation of cystathionine beta-synthase activity;GO:0043418 homocysteine catabolic process	GO:0045111 intermediate filament cytoskeleton;GO:0005856 cytoskeleton;GO:0005654 nucleoplasm	GO:0030586 [methionine synthase] reductase activity;GO:0003958 NADPH-hemoprotein reductase activity;GO:0016723 oxidoreductase activity, acting on metal ions, NAD or NADP as acceptor			0.0	0.0	0.0	0.0	1.0	0.0	1.0	0.0	0.0	0.0	0.0	0.0	0.0	0.0	0.0	0.0	0.0	1.0	0.0	0.0
CUBN	8029	symbol	H. sapiens	8029	H. sapiens	CUBN	cubilin	GO:0015889 cobalamin transport;GO:0042953 lipoprotein transport;GO:0044872 lipoprotein localization	GO:0031232 extrinsic component of external side of plasma membrane;GO:0031526 brush border membrane;GO:0005905 clathrin-coated pit	GO:0031419 cobalamin binding;GO:0038024 cargo receptor activity;GO:0019842 vitamin binding	(ko04977)Vitamin digestion and absorption; (hsa04977)Vitamin digestion and absorption		1.0	0.0	0.0	0.0	0.0	0.0	0.0	0.0	0.0	0.0	0.0	0.0	0.0	0.0	0.0	0.0	1.0	0.0	0.0	0.0
NAT2	10	symbol	H. sapiens	10	H. sapiens	NAT2	N-acetyltransferase 2	GO:0006805 xenobiotic metabolic process;GO:0071466 cellular response to xenobiotic stimulus;GO:0009410 response to xenobiotic stimulus	GO:0005829 cytosol;GO:0005737 cytoplasm;GO:0005622 intracellular anatomical structure	GO:0004060 arylamine N-acetyltransferase activity;GO:0008080 N-acetyltransferase activity;GO:0016407 acetyltransferase activity	(ko00232)Caffeine metabolism; (hsa00232)Caffeine metabolism; (hsa00983)Drug metabolism - other enzymes		0.0	0.0	0.0	0.0	0.0	0.0	0.0	0.0	0.0	0.0	0.0	0.0	0.0	0.0	1.0	0.0	0.0	0.0	0.0	0.0
TBC1D26	353149	symbol	H. sapiens	353149	H. sapiens	TBC1D26	TBC1 domain family member 26	GO:0090630 activation of GTPase activity;GO:0043547 positive regulation of GTPase activity;GO:0043087 regulation of GTPase activity		GO:0005096 GTPase activator activity;GO:0030695 GTPase regulator activity;GO:0060589 nucleoside-triphosphatase regulator activity			0.0	0.0	0.0	0.0	0.0	0.0	0.0	0.0	0.0	1.0	0.0	0.0	0.0	0.0	0.0	0.0	0.0	0.0	0.0	0.0
ZNF777	27153	symbol	H. sapiens	27153	H. sapiens	ZNF777	zinc finger protein 777	GO:0006357 regulation of transcription by RNA polymerase II;GO:0006366 transcription by RNA polymerase II;GO:0006355 regulation of transcription, DNA-templated	GO:0005634 nucleus;GO:0043231 intracellular membrane-bounded organelle;GO:0043229 intracellular organelle	GO:0000978 RNA polymerase II cis-regulatory region sequence-specific DNA binding;GO:0000987 cis-regulatory region sequence-specific DNA binding;GO:0000981 DNA-binding transcription factor activity, RNA polymerase II-specific			0.0	0.0	0.0	0.0	0.0	0.0	0.0	0.0	0.0	0.0	0.0	0.0	0.0	0.0	0.0	0.0	0.0	0.0	0.0	0.0
C2orf71	388939	gene_synonym	H. sapiens	388939	H. sapiens	PCARE	photoreceptor cilium actin regulator	GO:1903546 protein localization to photoreceptor outer segment;GO:0097499 protein localization to non-motile cilium;GO:0035845 photoreceptor cell outer segment organization	GO:0001917 photoreceptor inner segment;GO:0001750 photoreceptor outer segment;GO:0097733 photoreceptor cell cilium				0.0	0.0	0.0	0.0	0.0	0.0	0.0	0.0	0.0	0.0	0.0	0.0	0.0	0.0	0.0	0.0	0.0	0.0	0.0	0.0
CD52	1043	symbol	H. sapiens	1043	H. sapiens	CD52	CD52 molecule	GO:0045730 respiratory burst;GO:0007204 positive regulation of cytosolic calcium ion concentration;GO:0051480 regulation of cytosolic calcium ion concentration	GO:0097225 sperm midpiece;GO:0036126 sperm flagellum;GO:0097729 9+2 motile cilium				0.0	0.0	0.0	0.0	0.0	0.0	0.0	0.0	0.0	0.0	0.0	0.0	0.0	0.0	0.0	0.0	0.0	0.0	0.0	0.0
PCM1	5108	symbol	H. sapiens	5108	H. sapiens	PCM1	pericentriolar material 1	GO:0022027 interkinetic nuclear migration;GO:0035735 intraciliary transport involved in cilium assembly;GO:0034454 microtubule anchoring at centrosome	GO:0000242 pericentriolar material;GO:0035869 ciliary transition zone;GO:0034451 centriolar satellite	GO:0042802 identical protein binding;GO:0005515 protein binding;GO:0005488 binding			0.0	0.0	0.0	0.0	0.0	0.0	0.0	0.0	0.0	0.0	0.0	0.0	0.0	0.0	0.0	0.0	0.0	0.0	0.0	0.0
TMEM132B	114795	symbol	H. sapiens	114795	H. sapiens	TMEM132B	transmembrane protein 132B	GO:0008150 biological_process	GO:0016021 integral component of membrane;GO:0031224 intrinsic component of membrane;GO:0016020 membrane	GO:0003674 molecular_function			0.0	0.0	0.0	0.0	0.0	0.0	0.0	0.0	0.0	0.0	0.0	0.0	0.0	0.0	0.0	0.0	0.0	0.0	0.0	0.0
KNG1	3827	symbol	H. sapiens	3827	H. sapiens	KNG1	kininogen 1	GO:0042311 vasodilation;GO:0030195 negative regulation of blood coagulation;GO:1900047 negative regulation of hemostasis	GO:0031093 platelet alpha granule lumen;GO:0031091 platelet alpha granule;GO:0072562 blood microparticle	GO:0004869 cysteine-type endopeptidase inhibitor activity;GO:0008201 heparin binding;GO:0004866 endopeptidase inhibitor activity	(hsa05143)African trypanosomiasis; (ko04610)Complement and coagulation cascades; (hsa04610)Complement and coagulation cascades		0.0	1.0	0.0	0.0	0.0	0.0	0.0	0.0	0.0	0.0	0.0	0.0	0.0	0.0	0.0	0.0	0.0	0.0	0.0	0.0
HMHB1	57824	symbol	H. sapiens	57824	H. sapiens	HMHB1	histocompatibility minor HB-1	GO:0032729 positive regulation of interferon-gamma production;GO:0032609 interferon-gamma production;GO:0032649 regulation of interferon-gamma production	GO:0005575 cellular_component	GO:0003674 molecular_function			0.0	0.0	0.0	0.0	0.0	0.0	0.0	0.0	0.0	0.0	0.0	0.0	0.0	0.0	0.0	0.0	0.0	0.0	0.0	0.0
GPR137C	283554	symbol	H. sapiens	283554	H. sapiens	GPR137C	G protein-coupled receptor 137C	GO:1904263 positive regulation of TORC1 signaling;GO:1903432 regulation of TORC1 signaling;GO:0032008 positive regulation of TOR signaling	GO:0005765 lysosomal membrane;GO:0098852 lytic vacuole membrane;GO:0005774 vacuolar membrane				0.0	0.0	0.0	0.0	0.0	0.0	0.0	0.0	0.0	0.0	0.0	0.0	0.0	0.0	0.0	0.0	0.0	0.0	0.0	0.0
OR56B4	196335	symbol	H. sapiens	196335	H. sapiens	OR56B4	olfactory receptor family 56 subfamily B member 4	GO:0050911 detection of chemical stimulus involved in sensory perception of smell;GO:0007608 sensory perception of smell;GO:0050907 detection of chemical stimulus involved in sensory perception	GO:0016021 integral component of membrane;GO:0031224 intrinsic component of membrane;GO:0005886 plasma membrane	GO:0004984 olfactory receptor activity;GO:0004930 G protein-coupled receptor activity;GO:0004888 transmembrane signaling receptor activity	(hsa04740)Olfactory transduction; (ko04740)Olfactory transduction		0.0	0.0	0.0	0.0	0.0	0.0	0.0	0.0	0.0	0.0	0.0	0.0	0.0	0.0	0.0	0.0	0.0	0.0	0.0	0.0
SLC25A26	115286	symbol	H. sapiens	115286	H. sapiens	SLC25A26	solute carrier family 25 member 26	GO:0015805 S-adenosyl-L-methionine transport;GO:1901962 S-adenosyl-L-methionine transmembrane transport;GO:0015695 organic cation transport	GO:0005743 mitochondrial inner membrane;GO:0019866 organelle inner membrane;GO:0031966 mitochondrial membrane	GO:0000095 S-adenosyl-L-methionine transmembrane transporter activity;GO:0015101 organic cation transmembrane transporter activity;GO:1901682 sulfur compound transmembrane transporter activity			0.0	0.0	0.0	1.0	0.0	0.0	0.0	0.0	0.0	0.0	0.0	0.0	0.0	0.0	0.0	0.0	1.0	0.0	0.0	0.0
VEZT	55591	symbol	H. sapiens	55591	H. sapiens	VEZT	vezatin, adherens junctions transmembrane protein	GO:0098609 cell-cell adhesion;GO:0007155 cell adhesion;GO:0022610 biological adhesion	GO:0060171 stereocilium membrane;GO:0002141 stereocilia ankle link;GO:0002142 stereocilia ankle link complex	GO:0017022 myosin binding;GO:0008092 cytoskeletal protein binding;GO:0005515 protein binding			0.0	0.0	0.0	0.0	0.0	0.0	0.0	0.0	0.0	0.0	0.0	0.0	0.0	0.0	0.0	0.0	0.0	0.0	0.0	0.0
TRAP1	10131	symbol	H. sapiens	10131	H. sapiens	TRAP1	TNF receptor associated protein 1	GO:0009386 translational attenuation;GO:1903750 regulation of intrinsic apoptotic signaling pathway in response to hydrogen peroxide;GO:1903751 negative regulation of intrinsic apoptotic signaling pathway in response to hydrogen peroxide	GO:0005758 mitochondrial intermembrane space;GO:0031970 organelle envelope lumen;GO:0005759 mitochondrial matrix	GO:0005164 tumor necrosis factor receptor binding;GO:0032813 tumor necrosis factor receptor superfamily binding;GO:0051082 unfolded protein binding			0.0	0.0	0.0	0.0	0.0	0.0	0.0	0.0	0.0	0.0	0.0	0.0	0.0	0.0	0.0	0.0	0.0	0.0	0.0	0.0
PPA2	27068	symbol	H. sapiens	27068	H. sapiens	PPA2	inorganic pyrophosphatase 2	GO:0071344 diphosphate metabolic process;GO:0051881 regulation of mitochondrial membrane potential;GO:0006470 protein dephosphorylation	GO:0005759 mitochondrial matrix;GO:0005739 mitochondrion;GO:0005829 cytosol	GO:0004427 inorganic diphosphatase activity;GO:0004722 protein serine/threonine phosphatase activity;GO:0004721 phosphoprotein phosphatase activity	(ko00190)Oxidative phosphorylation; (hsa00190)Oxidative phosphorylation		0.0	0.0	0.0	0.0	0.0	1.0	0.0	0.0	0.0	0.0	0.0	0.0	0.0	0.0	0.0	0.0	0.0	0.0	0.0	0.0
ADAM7	8756	symbol	H. sapiens	8756	H. sapiens	ADAM7	ADAM metallopeptidase domain 7	GO:0006508 proteolysis;GO:0019538 protein metabolic process;GO:1901564 organonitrogen compound metabolic process	GO:0016021 integral component of membrane;GO:0031224 intrinsic component of membrane;GO:0005886 plasma membrane	GO:0004222 metalloendopeptidase activity;GO:0008237 metallopeptidase activity;GO:0004175 endopeptidase activity			0.0	0.0	0.0	0.0	0.0	0.0	0.0	0.0	0.0	0.0	0.0	0.0	1.0	0.0	0.0	0.0	0.0	0.0	0.0	0.0
CCHCR1	54535	symbol	H. sapiens	54535	H. sapiens	CCHCR1	coiled-coil alpha-helical rod protein 1	GO:0006611 protein export from nucleus;GO:0051168 nuclear export;GO:0006913 nucleocytoplasmic transport	GO:0005814 centriole;GO:0005815 microtubule organizing center;GO:0015630 microtubule cytoskeleton	GO:0005515 protein binding;GO:0005488 binding;GO:0003674 molecular_function			0.0	0.0	0.0	0.0	0.0	0.0	0.0	0.0	0.0	0.0	0.0	0.0	0.0	0.0	0.0	0.0	0.0	0.0	0.0	0.0
DOCK6	57572	symbol	H. sapiens	57572	H. sapiens	DOCK6	dedicator of cytokinesis 6	GO:0007264 small GTPase mediated signal transduction;GO:0050790 regulation of catalytic activity;GO:0035556 intracellular signal transduction	GO:0048471 perinuclear region of cytoplasm;GO:0005829 cytosol;GO:0005737 cytoplasm	GO:0005085 guanyl-nucleotide exchange factor activity;GO:0005096 GTPase activator activity;GO:0030695 GTPase regulator activity			0.0	0.0	0.0	0.0	0.0	0.0	0.0	0.0	0.0	1.0	0.0	0.0	0.0	0.0	0.0	0.0	0.0	0.0	0.0	0.0
PLCH2	9651	symbol	H. sapiens	9651	H. sapiens	PLCH2	phospholipase C eta 2	GO:0046488 phosphatidylinositol metabolic process;GO:0048015 phosphatidylinositol-mediated signaling;GO:0048017 inositol lipid-mediated signaling	GO:0005886 plasma membrane;GO:0071944 cell periphery;GO:0016020 membrane	GO:0004435 phosphatidylinositol phospholipase C activity;GO:0004629 phospholipase C activity;GO:0008081 phosphoric diester hydrolase activity	(ko00562)Inositol phosphate metabolism; (hsa00562)Inositol phosphate metabolism; (hsa01100)Metabolic pathways		1.0	0.0	0.0	0.0	0.0	1.0	0.0	1.0	0.0	0.0	1.0	0.0	0.0	0.0	0.0	0.0	0.0	0.0	0.0	0.0
RNASE7	84659	symbol	H. sapiens	84659	H. sapiens	RNASE7	ribonuclease A family member 7	GO:0051673 membrane disruption in other organism;GO:0050832 defense response to fungus;GO:0009620 response to fungus	GO:0005615 extracellular space;GO:0005576 extracellular region;GO:0005737 cytoplasm	GO:0042834 peptidoglycan binding;GO:0001530 lipopolysaccharide binding;GO:0004540 ribonuclease activity	(hsa03013)RNA transport; (hsa05164)Influenza A		0.0	0.0	0.0	0.0	0.0	1.0	0.0	0.0	0.0	0.0	0.0	0.0	0.0	0.0	0.0	0.0	0.0	0.0	0.0	0.0
OR6B3	150681	symbol	H. sapiens	150681	H. sapiens	OR6B3	olfactory receptor family 6 subfamily B member 3	GO:0050911 detection of chemical stimulus involved in sensory perception of smell;GO:0007608 sensory perception of smell;GO:0050907 detection of chemical stimulus involved in sensory perception	GO:0005829 cytosol;GO:0016021 integral component of membrane;GO:0031224 intrinsic component of membrane	GO:0005549 odorant binding;GO:0004984 olfactory receptor activity;GO:0004930 G protein-coupled receptor activity	(hsa04740)Olfactory transduction; (ko04740)Olfactory transduction		0.0	0.0	0.0	0.0	0.0	0.0	0.0	0.0	0.0	0.0	0.0	0.0	0.0	0.0	0.0	0.0	0.0	0.0	0.0	0.0
POLE4	56655	symbol	H. sapiens	56655	H. sapiens	POLE4	DNA polymerase epsilon 4, accessory subunit	GO:0071897 DNA biosynthetic process;GO:0006259 DNA metabolic process;GO:0034654 nucleobase-containing compound biosynthetic process	GO:0008622 epsilon DNA polymerase complex;GO:0042575 DNA polymerase complex;GO:0000228 nuclear chromosome	GO:0003887 DNA-directed DNA polymerase activity;GO:0034061 DNA polymerase activity;GO:0016779 nucleotidyltransferase activity	(ko03030)DNA replication; (ko03410)Base excision repair; (hsa03410)Base excision repair		0.0	0.0	0.0	0.0	0.0	0.0	0.0	0.0	0.0	0.0	0.0	0.0	0.0	0.0	0.0	0.0	0.0	0.0	0.0	0.0
MALRD1	340895	symbol	H. sapiens	340895	H. sapiens	MALRD1	MAM and LDL receptor class A domain containing 1	GO:0070858 negative regulation of bile acid biosynthetic process;GO:1904252 negative regulation of bile acid metabolic process;GO:0070857 regulation of bile acid biosynthetic process	GO:0030659 cytoplasmic vesicle membrane;GO:0012506 vesicle membrane;GO:0005794 Golgi apparatus				0.0	0.0	0.0	0.0	0.0	0.0	0.0	1.0	0.0	0.0	0.0	0.0	0.0	0.0	0.0	0.0	0.0	0.0	0.0	0.0
SFXN5	94097	symbol	H. sapiens	94097	H. sapiens	SFXN5	sideroflexin 5	GO:0006842 tricarboxylic acid transport;GO:0015746 citrate transport;GO:1990542 mitochondrial transmembrane transport	GO:0031304 intrinsic component of mitochondrial inner membrane;GO:0031305 integral component of mitochondrial inner membrane;GO:0032592 integral component of mitochondrial membrane	GO:0015137 citrate transmembrane transporter activity;GO:0015142 tricarboxylic acid transmembrane transporter activity;GO:0046943 carboxylic acid transmembrane transporter activity			0.0	0.0	0.0	0.0	0.0	0.0	0.0	0.0	0.0	0.0	0.0	0.0	0.0	0.0	0.0	0.0	0.0	0.0	0.0	0.0
CDRT15	146822	symbol	H. sapiens	146822	H. sapiens	CDRT15	CMT1A duplicated region transcript 15						0.0	0.0	0.0	0.0	0.0	0.0	0.0	0.0	0.0	0.0	0.0	0.0	0.0	0.0	0.0	0.0	0.0	0.0	0.0	0.0
CES5A	221223	symbol	H. sapiens	221223	H. sapiens	CES5A	carboxylesterase 5A		GO:0005576 extracellular region;GO:0110165 cellular anatomical entity;GO:0005575 cellular_component	GO:0080030 methyl indole-3-acetate esterase activity;GO:0052689 carboxylic ester hydrolase activity;GO:0016788 hydrolase activity, acting on ester bonds			0.0	0.0	0.0	0.0	0.0	1.0	0.0	0.0	0.0	0.0	0.0	0.0	0.0	0.0	0.0	0.0	0.0	0.0	0.0	0.0
CCDC102B	79839	symbol	H. sapiens	79839	H. sapiens	CCDC102B	coiled-coil domain containing 102B			GO:0005515 protein binding;GO:0005488 binding;GO:0003674 molecular_function			0.0	0.0	0.0	0.0	0.0	0.0	0.0	0.0	0.0	0.0	0.0	0.0	0.0	0.0	0.0	0.0	0.0	0.0	0.0	0.0
TRANK1	9881	symbol	H. sapiens	9881	H. sapiens	TRANK1	tetratricopeptide repeat and ankyrin repeat containing 1						0.0	0.0	0.0	0.0	0.0	0.0	0.0	0.0	0.0	0.0	0.0	0.0	0.0	0.0	0.0	0.0	0.0	0.0	0.0	0.0
ATP6V1B1	525	symbol	H. sapiens	525	H. sapiens	ATP6V1B1	ATPase H+ transporting V1 subunit B1	GO:0070072 vacuolar proton-transporting V-type ATPase complex assembly;GO:0003096 renal sodium ion transport;GO:0070070 proton-transporting V-type ATPase complex assembly	GO:0098850 extrinsic component of synaptic vesicle membrane;GO:0000221 vacuolar proton-transporting V-type ATPase, V1 domain;GO:0033180 proton-transporting V-type ATPase, V1 domain	GO:0015078 proton transmembrane transporter activity;GO:0022890 inorganic cation transmembrane transporter activity;GO:0008324 cation transmembrane transporter activity	(ko04966)Collecting duct acid secretion; (hsa04966)Collecting duct acid secretion; (ko05110)Vibrio cholerae infection		0.0	0.0	0.0	0.0	0.0	0.0	0.0	0.0	0.0	0.0	0.0	0.0	0.0	0.0	0.0	0.0	1.0	0.0	0.0	0.0
MROH2A	339766	symbol	H. sapiens	339766	H. sapiens	MROH2A	maestro heat like repeat family member 2A						0.0	0.0	0.0	0.0	0.0	0.0	0.0	0.0	0.0	0.0	0.0	0.0	0.0	0.0	0.0	0.0	0.0	0.0	0.0	0.0
BRDT	676	symbol	H. sapiens	676	H. sapiens	BRDT	bromodomain testis associated	GO:0001207 histone displacement;GO:0051037 regulation of transcription involved in meiotic cell cycle;GO:0051039 positive regulation of transcription involved in meiotic cell cycle	GO:0005634 nucleus;GO:0043231 intracellular membrane-bounded organelle;GO:0043229 intracellular organelle	GO:0070577 lysine-acetylated histone binding;GO:0140033 acetylation-dependent protein binding;GO:0140030 modification-dependent protein binding			0.0	0.0	0.0	0.0	0.0	0.0	0.0	0.0	0.0	0.0	0.0	0.0	0.0	0.0	0.0	0.0	0.0	0.0	0.0	0.0
SMYD4	114826	symbol	H. sapiens	114826	H. sapiens	SMYD4	SET and MYND domain containing 4	GO:0032259 methylation;GO:0007507 heart development;GO:0072359 circulatory system development	GO:0005634 nucleus;GO:0005737 cytoplasm;GO:0043231 intracellular membrane-bounded organelle	GO:0008168 methyltransferase activity;GO:0016741 transferase activity, transferring one-carbon groups;GO:0016740 transferase activity			0.0	0.0	0.0	0.0	0.0	0.0	1.0	0.0	0.0	0.0	0.0	0.0	0.0	0.0	0.0	0.0	0.0	0.0	0.0	0.0
TLR10	81793	symbol	H. sapiens	81793	H. sapiens	TLR10	toll like receptor 10	GO:0034166 toll-like receptor 10 signaling pathway;GO:0002755 MyD88-dependent toll-like receptor signaling pathway;GO:0002224 toll-like receptor signaling pathway	GO:0005887 integral component of plasma membrane;GO:0031226 intrinsic component of plasma membrane;GO:0016021 integral component of membrane	GO:0050135 NAD(P)+ nucleosidase activity;GO:0061809 NAD+ nucleotidase, cyclic ADP-ribose generating;GO:0003953 NAD+ nucleosidase activity			0.0	0.0	0.0	0.0	0.0	0.0	0.0	0.0	0.0	0.0	0.0	0.0	0.0	1.0	0.0	0.0	0.0	0.0	0.0	0.0
MUC12	10071	symbol	H. sapiens	10071	H. sapiens	MUC12	mucin 12, cell surface associated	GO:0001558 regulation of cell growth;GO:0016049 cell growth;GO:0040008 regulation of growth	GO:0005796 Golgi lumen;GO:0005794 Golgi apparatus;GO:0005887 integral component of plasma membrane	GO:0003674 molecular_function			0.0	0.0	0.0	0.0	0.0	0.0	0.0	0.0	0.0	0.0	0.0	0.0	0.0	0.0	0.0	0.0	0.0	0.0	0.0	0.0
ENTPD7	57089	symbol	H. sapiens	57089	H. sapiens	ENTPD7	ectonucleoside triphosphate diphosphohydrolase 7	GO:0006254 CTP catabolic process;GO:0009210 pyrimidine ribonucleoside triphosphate catabolic process;GO:0046052 UTP catabolic process	GO:0030666 endocytic vesicle membrane;GO:0030139 endocytic vesicle;GO:0030659 cytoplasmic vesicle membrane	GO:0043273 CTPase activity;GO:0004382 guanosine-diphosphatase activity;GO:0045134 uridine-diphosphatase activity			0.0	0.0	0.0	0.0	0.0	0.0	0.0	0.0	0.0	0.0	1.0	0.0	0.0	0.0	0.0	0.0	0.0	0.0	0.0	0.0
VWA3A	146177	symbol	H. sapiens	146177	H. sapiens	VWA3A	von Willebrand factor A domain containing 3A		GO:0005576 extracellular region;GO:0110165 cellular anatomical entity;GO:0005575 cellular_component				0.0	0.0	0.0	0.0	0.0	0.0	0.0	0.0	0.0	0.0	0.0	0.0	0.0	0.0	0.0	0.0	0.0	0.0	0.0	0.0
SSPO	23145	gene_synonym	H. sapiens	23145	H. sapiens	SSPOP	SCO-spondin, pseudogene	GO:0052547 regulation of peptidase activity;GO:0030162 regulation of proteolysis;GO:0043086 negative regulation of catalytic activity	GO:0031012 extracellular matrix;GO:0030312 external encapsulating structure;GO:0005615 extracellular space	GO:0030414 peptidase inhibitor activity;GO:0061134 peptidase regulator activity;GO:0030234 enzyme regulator activity			0.0	0.0	0.0	0.0	0.0	0.0	0.0	0.0	0.0	0.0	0.0	0.0	0.0	0.0	0.0	0.0	0.0	0.0	0.0	0.0
DACT2	168002	symbol	H. sapiens	168002	H. sapiens	DACT2	dishevelled binding antagonist of beta catenin 2	GO:0072061 inner medullary collecting duct development;GO:1900108 negative regulation of nodal signaling pathway;GO:1900107 regulation of nodal signaling pathway	GO:0005737 cytoplasm;GO:0005622 intracellular anatomical structure;GO:0110165 cellular anatomical entity	GO:0070097 delta-catenin binding;GO:0051018 protein kinase A binding;GO:0005080 protein kinase C binding			0.0	0.0	1.0	0.0	0.0	0.0	0.0	0.0	0.0	0.0	0.0	0.0	0.0	0.0	0.0	0.0	0.0	0.0	0.0	0.0
LRRC34	151827	symbol	H. sapiens	151827	H. sapiens	LRRC34	leucine rich repeat containing 34	GO:0030154 cell differentiation;GO:0048869 cellular developmental process;GO:0032502 developmental process	GO:0005730 nucleolus;GO:0031981 nuclear lumen;GO:0043228 non-membrane-bounded organelle	GO:0003674 molecular_function			0.0	0.0	0.0	0.0	0.0	0.0	0.0	0.0	0.0	0.0	0.0	0.0	0.0	0.0	0.0	0.0	0.0	0.0	0.0	0.0
CALML5	51806	symbol	H. sapiens	51806	H. sapiens	CALML5	calmodulin like 5	GO:0008544 epidermis development;GO:0009888 tissue development;GO:0050790 regulation of catalytic activity	GO:1904813 ficolin-1-rich granule lumen;GO:0101002 ficolin-1-rich granule;GO:0030141 secretory granule	GO:0005509 calcium ion binding;GO:0030234 enzyme regulator activity;GO:0098772 molecular function regulator	(ko04744)Phototransduction; (hsa04744)Phototransduction; (ko05214)Glioma		1.0	1.0	0.0	0.0	0.0	0.0	0.0	1.0	0.0	0.0	0.0	0.0	0.0	0.0	0.0	0.0	0.0	0.0	0.0	0.0
LAMC3	10319	symbol	H. sapiens	10319	H. sapiens	LAMC3	laminin subunit gamma 3	GO:0014002 astrocyte development;GO:0048708 astrocyte differentiation;GO:0034446 substrate adhesion-dependent cell spreading	GO:0005604 basement membrane;GO:0062023 collagen-containing extracellular matrix;GO:0031012 extracellular matrix	GO:0005198 structural molecule activity;GO:0003674 molecular_function	(ko04512)ECM-receptor interaction; (ko05222)Small cell lung cancer; (hsa04512)ECM-receptor interaction		0.0	1.0	0.0	0.0	0.0	0.0	0.0	0.0	0.0	0.0	0.0	0.0	0.0	0.0	0.0	0.0	0.0	0.0	0.0	0.0
AKAP12	9590	symbol	H. sapiens	9590	H. sapiens	AKAP12	A-kinase anchoring protein 12	GO:0061870 positive regulation of hepatic stellate cell migration;GO:1900143 positive regulation of oligodendrocyte apoptotic process;GO:0034352 positive regulation of glial cell apoptotic process	GO:0098685 Schaffer collateral - CA1 synapse;GO:0005938 cell cortex;GO:0005925 focal adhesion	GO:0008179 adenylate cyclase binding;GO:0051018 protein kinase A binding;GO:0005516 calmodulin binding			0.0	0.0	0.0	0.0	0.0	0.0	0.0	0.0	0.0	0.0	0.0	0.0	0.0	0.0	0.0	0.0	0.0	0.0	0.0	1.0
TET1	80312	symbol	H. sapiens	80312	H. sapiens	TET1	tet methylcytosine dioxygenase 1	GO:0090310 negative regulation of DNA methylation-dependent heterochromatin assembly;GO:0006211 5-methylcytosine catabolic process;GO:0019857 5-methylcytosine metabolic process	GO:0005634 nucleus;GO:0043231 intracellular membrane-bounded organelle;GO:0043229 intracellular organelle	GO:0070579 methylcytosine dioxygenase activity;GO:0008327 methyl-CpG binding;GO:0016706 2-oxoglutarate-dependent dioxygenase activity			0.0	0.0	0.0	0.0	1.0	0.0	1.0	0.0	1.0	0.0	0.0	0.0	0.0	0.0	0.0	1.0	0.0	1.0	0.0	0.0
MICALCL	9645	gene_synonym	H. sapiens	9645	H. sapiens	MICAL2	microtubule associated monooxygenase, calponin and LIM domain containing 2	GO:0019417 sulfur oxidation;GO:0010735 positive regulation of transcription via serum response element binding;GO:0030042 actin filament depolymerization	GO:0031941 filamentous actin;GO:0005884 actin filament;GO:0015629 actin cytoskeleton	GO:0043914 NADPH:sulfur oxidoreductase activity;GO:0051019 mitogen-activated protein kinase binding;GO:0071949 FAD binding			0.0	0.0	0.0	0.0	0.0	0.0	0.0	0.0	0.0	0.0	0.0	0.0	0.0	0.0	0.0	0.0	0.0	1.0	0.0	0.0
TNC	3371	symbol	H. sapiens	3371	H. sapiens	TNC	tenascin C	GO:0060739 mesenchymal-epithelial cell signaling involved in prostate gland development;GO:0060447 bud outgrowth involved in lung branching;GO:0071798 response to prostaglandin D	GO:0098966 perisynaptic extracellular matrix;GO:0099535 synapse-associated extracellular matrix;GO:0005614 interstitial matrix	GO:0045545 syndecan binding;GO:0043394 proteoglycan binding;GO:0005201 extracellular matrix structural constituent	(ko04512)ECM-receptor interaction; (hsa04512)ECM-receptor interaction; (ko04510)Focal adhesion		1.0	1.0	0.0	0.0	0.0	0.0	0.0	0.0	0.0	0.0	0.0	0.0	0.0	0.0	0.0	0.0	0.0	0.0	0.0	0.0
ERBB2	2064	symbol	H. sapiens	2064	H. sapiens	ERBB2	erb-b2 receptor tyrosine kinase 2	GO:0033088 negative regulation of immature T cell proliferation in thymus;GO:0033087 negative regulation of immature T cell proliferation;GO:0033085 negative regulation of T cell differentiation in thymus	GO:0038143 ERBB3:ERBB2 complex;GO:0043209 myelin sheath;GO:0016323 basolateral plasma membrane	GO:0043125 ErbB-3 class receptor binding;GO:0001042 RNA polymerase I core binding;GO:0043175 RNA polymerase core enzyme binding	(ko05219)Bladder cancer; (hsa05219)Bladder cancer; (ko05213)Endometrial cancer		1.0	1.0	0.0	0.0	0.0	0.0	0.0	0.0	0.0	1.0	0.0	0.0	0.0	0.0	0.0	0.0	0.0	0.0	0.0	0.0
CCDC6	8030	symbol	H. sapiens	8030	H. sapiens	CCDC6	coiled-coil domain containing 6	GO:0007010 cytoskeleton organization;GO:0006996 organelle organization;GO:0016043 cellular component organization	GO:0005856 cytoskeleton;GO:0005829 cytosol;GO:0043228 non-membrane-bounded organelle	GO:0005200 structural constituent of cytoskeleton;GO:0017124 SH3 domain binding;GO:0019904 protein domain specific binding	(ko05216)Thyroid cancer; (hsa05216)Thyroid cancer; (hsa05200)Pathways in cancer		0.0	1.0	0.0	0.0	0.0	0.0	0.0	0.0	0.0	0.0	0.0	0.0	0.0	0.0	0.0	0.0	0.0	0.0	0.0	0.0
ANKRD16	54522	symbol	H. sapiens	54522	H. sapiens	ANKRD16	ankyrin repeat domain 16	GO:0006400 tRNA modification;GO:0008033 tRNA processing;GO:0009451 RNA modification	GO:0005634 nucleus;GO:0005737 cytoplasm;GO:0043231 intracellular membrane-bounded organelle				0.0	0.0	0.0	0.0	0.0	0.0	0.0	0.0	0.0	0.0	0.0	0.0	0.0	0.0	0.0	0.0	0.0	0.0	0.0	0.0
SLFN14	342618	symbol	H. sapiens	342618	H. sapiens	SLFN14	schlafen family member 14	GO:0036345 platelet maturation;GO:0071286 cellular response to magnesium ion;GO:0071287 cellular response to manganese ion	GO:0005634 nucleus;GO:0005737 cytoplasm;GO:0043231 intracellular membrane-bounded organelle	GO:0043022 ribosome binding;GO:0004521 endoribonuclease activity;GO:0004540 ribonuclease activity			0.0	0.0	0.0	0.0	0.0	1.0	0.0	0.0	0.0	0.0	0.0	0.0	0.0	0.0	0.0	0.0	0.0	0.0	0.0	0.0
LAMA4	3910	symbol	H. sapiens	3910	H. sapiens	LAMA4	laminin subunit alpha 4	GO:0120163 negative regulation of cold-induced thermogenesis;GO:0045995 regulation of embryonic development;GO:0106106 cold-induced thermogenesis	GO:0005604 basement membrane;GO:0062023 collagen-containing extracellular matrix;GO:0031012 extracellular matrix	GO:0005201 extracellular matrix structural constituent;GO:0005198 structural molecule activity;GO:0005102 signaling receptor binding	(ko05143)African trypanosomiasis; (hsa05143)African trypanosomiasis; (ko04512)ECM-receptor interaction		0.0	1.0	0.0	0.0	0.0	0.0	0.0	0.0	0.0	0.0	0.0	0.0	0.0	0.0	0.0	0.0	0.0	0.0	0.0	0.0
LOXL1	4016	symbol	H. sapiens	4016	H. sapiens	LOXL1	lysyl oxidase like 1	GO:0018277 protein deamination;GO:0018057 peptidyl-lysine oxidation;GO:0018158 protein oxidation	GO:0005604 basement membrane;GO:0001669 acrosomal vesicle;GO:0062023 collagen-containing extracellular matrix	GO:0004720 protein-lysine 6-oxidase activity;GO:0016641 oxidoreductase activity, acting on the CH-NH2 group of donors, oxygen as acceptor;GO:0016638 oxidoreductase activity, acting on the CH-NH2 group of donors			0.0	0.0	0.0	0.0	0.0	0.0	0.0	0.0	0.0	0.0	0.0	0.0	0.0	0.0	0.0	0.0	0.0	1.0	0.0	0.0
MRPL30	51263	symbol	H. sapiens	51263	H. sapiens	MRPL30	mitochondrial ribosomal protein L30	GO:0006412 translation;GO:0043043 peptide biosynthetic process;GO:0043604 amide biosynthetic process	GO:0000315 organellar large ribosomal subunit;GO:0005762 mitochondrial large ribosomal subunit;GO:0000313 organellar ribosome	GO:0003735 structural constituent of ribosome;GO:0005198 structural molecule activity;GO:0003674 molecular_function	(hsa03010)Ribosome; (ko03010)Ribosome		0.0	1.0	0.0	0.0	0.0	0.0	0.0	0.0	0.0	0.0	0.0	0.0	0.0	0.0	0.0	0.0	0.0	0.0	0.0	0.0
TMEM260	54916	symbol	H. sapiens	54916	H. sapiens	TMEM260	transmembrane protein 260		GO:0016021 integral component of membrane;GO:0031224 intrinsic component of membrane;GO:0016020 membrane				0.0	0.0	0.0	0.0	0.0	0.0	0.0	0.0	0.0	0.0	0.0	0.0	0.0	0.0	0.0	0.0	0.0	0.0	0.0	0.0
SRRM5	100170229	symbol	H. sapiens	100170229	H. sapiens	SRRM5	serine/arginine repetitive matrix 5						0.0	0.0	0.0	0.0	0.0	0.0	0.0	0.0	0.0	0.0	0.0	0.0	0.0	0.0	0.0	0.0	0.0	0.0	0.0	0.0
ZNF626	199777	symbol	H. sapiens	199777	H. sapiens	ZNF626	zinc finger protein 626	GO:0006357 regulation of transcription by RNA polymerase II;GO:0006366 transcription by RNA polymerase II;GO:0006355 regulation of transcription, DNA-templated	GO:0005634 nucleus;GO:0043231 intracellular membrane-bounded organelle;GO:0043229 intracellular organelle	GO:0000978 RNA polymerase II cis-regulatory region sequence-specific DNA binding;GO:0000987 cis-regulatory region sequence-specific DNA binding;GO:0000981 DNA-binding transcription factor activity, RNA polymerase II-specific			0.0	0.0	0.0	0.0	0.0	0.0	0.0	0.0	0.0	0.0	0.0	0.0	0.0	0.0	0.0	0.0	0.0	0.0	0.0	0.0
SIPA1L3	23094	symbol	H. sapiens	23094	H. sapiens	SIPA1L3	signal induced proliferation associated 1 like 3	GO:0003382 epithelial cell morphogenesis;GO:0090162 establishment of epithelial cell polarity;GO:0002244 hematopoietic progenitor cell differentiation	GO:0061689 tricellular tight junction;GO:0001725 stress fiber;GO:0097517 contractile actin filament bundle	GO:0005096 GTPase activator activity;GO:0030695 GTPase regulator activity;GO:0060589 nucleoside-triphosphatase regulator activity	(ko04015)Rap1 signaling pathway; (hsa04015)Rap1 signaling pathway		0.0	0.0	1.0	0.0	0.0	0.0	0.0	0.0	0.0	1.0	0.0	0.0	0.0	0.0	0.0	0.0	0.0	0.0	0.0	0.0
PRR15	222171	symbol	H. sapiens	222171	H. sapiens	PRR15	proline rich 15			GO:0005515 protein binding;GO:0005488 binding;GO:0003674 molecular_function			0.0	0.0	0.0	0.0	0.0	0.0	0.0	0.0	0.0	0.0	0.0	0.0	0.0	0.0	0.0	0.0	0.0	0.0	0.0	0.0
C14orf48	256369	gene_synonym	H. sapiens	256369	H. sapiens	CCDC197	coiled-coil domain containing 197			GO:0005515 protein binding;GO:0005488 binding;GO:0003674 molecular_function			0.0	0.0	0.0	0.0	0.0	0.0	0.0	0.0	0.0	0.0	0.0	0.0	0.0	0.0	0.0	0.0	0.0	0.0	0.0	0.0
SLC5A7	60482	symbol	H. sapiens	60482	H. sapiens	SLC5A7	solute carrier family 5 member 7	GO:0008292 acetylcholine biosynthetic process;GO:1900620 acetate ester biosynthetic process;GO:0008291 acetylcholine metabolic process	GO:0031594 neuromuscular junction;GO:0043204 perikaryon;GO:0043025 neuronal cell body	GO:0005307 choline:sodium symporter activity;GO:0033265 choline binding;GO:0015220 choline transmembrane transporter activity	(ko05231)Choline metabolism in cancer; (hsa05231)Choline metabolism in cancer; (hsa04725)Cholinergic synapse		0.0	0.0	0.0	1.0	0.0	0.0	0.0	0.0	0.0	0.0	0.0	0.0	0.0	0.0	0.0	0.0	0.0	0.0	0.0	0.0
IDO2	169355	symbol	H. sapiens	169355	H. sapiens	IDO2	indoleamine 2,3-dioxygenase 2	GO:0019441 tryptophan catabolic process to kynurenine;GO:0034354 'de novo' NAD biosynthetic process from tryptophan;GO:0034627 'de novo' NAD biosynthetic process	GO:0005829 cytosol;GO:0005737 cytoplasm;GO:0005622 intracellular anatomical structure	GO:0033754 indoleamine 2,3-dioxygenase activity;GO:0004833 tryptophan 2,3-dioxygenase activity;GO:0016702 oxidoreductase activity, acting on single donors with incorporation of molecular oxygen, incorporation of two atoms of oxygen	(ko05143)African trypanosomiasis; (hsa05143)African trypanosomiasis; (ko00380)Tryptophan metabolism		0.0	0.0	0.0	0.0	1.0	0.0	0.0	0.0	0.0	0.0	0.0	0.0	0.0	0.0	0.0	0.0	0.0	1.0	0.0	0.0
KRTAP13-2	337959	symbol	H. sapiens	337959	H. sapiens	KRTAP13-2	keratin associated protein 13-2		GO:0005882 intermediate filament;GO:0045111 intermediate filament cytoskeleton;GO:0099513 polymeric cytoskeletal fiber	GO:0005515 protein binding;GO:0005488 binding;GO:0003674 molecular_function			0.0	0.0	0.0	0.0	0.0	0.0	0.0	0.0	0.0	0.0	0.0	0.0	0.0	0.0	0.0	0.0	0.0	0.0	0.0	0.0
GGT6	124975	symbol	H. sapiens	124975	H. sapiens	GGT6	gamma-glutamyltransferase 6	GO:1901748 leukotriene D4 metabolic process;GO:1901750 leukotriene D4 biosynthetic process;GO:0006750 glutathione biosynthetic process	GO:0070062 extracellular exosome;GO:1903561 extracellular vesicle;GO:0043230 extracellular organelle	GO:0102953 hypoglycin A gamma-glutamyl transpeptidase activity;GO:0103068 leukotriene C4 gamma-glutamyl transferase activity;GO:0036374 glutathione hydrolase activity	(ko00430)Taurine and hypotaurine metabolism; (hsa00430)Taurine and hypotaurine metabolism; (ko00480)Glutathione metabolism		0.0	0.0	0.0	0.0	0.0	0.0	0.0	0.0	0.0	0.0	0.0	0.0	1.0	0.0	1.0	0.0	0.0	0.0	0.0	0.0
PKD1L2	114780	symbol	H. sapiens	114780	H. sapiens	PKD1L2	polycystin 1 like 2 (gene/pseudogene)	GO:0050982 detection of mechanical stimulus;GO:0009581 detection of external stimulus;GO:0009582 detection of abiotic stimulus	GO:0016021 integral component of membrane;GO:0031224 intrinsic component of membrane;GO:0016020 membrane	GO:0005262 calcium channel activity;GO:0015085 calcium ion transmembrane transporter activity;GO:0030246 carbohydrate binding			1.0	0.0	0.0	0.0	0.0	0.0	0.0	0.0	0.0	0.0	0.0	0.0	0.0	0.0	0.0	0.0	0.0	0.0	0.0	0.0
MUC19	283463	symbol	H. sapiens	283463	H. sapiens	MUC19	mucin 19, oligomeric		GO:0005796 Golgi lumen;GO:0005794 Golgi apparatus;GO:0005576 extracellular region				0.0	0.0	0.0	0.0	0.0	0.0	0.0	0.0	0.0	0.0	0.0	0.0	0.0	0.0	0.0	0.0	0.0	0.0	0.0	0.0
GTPBP6	8225	symbol	H. sapiens	8225	H. sapiens	GTPBP6	GTP binding protein 6 (putative)		GO:0005737 cytoplasm;GO:0005622 intracellular anatomical structure;GO:0110165 cellular anatomical entity	GO:0043022 ribosome binding;GO:0043021 ribonucleoprotein complex binding;GO:0005525 GTP binding			0.0	0.0	0.0	0.0	0.0	0.0	0.0	0.0	0.0	0.0	0.0	0.0	0.0	0.0	0.0	0.0	0.0	0.0	0.0	0.0

## Sheet: Enrichment
GroupID	Category	Term	Description	LogP	Log(q-value)	InTerm_InList	Genes	Symbols
1_Summary	GO Biological Processes	GO:0007156	homophilic cell adhesion via plasma membrane adhesion molecules	-6.79118	-2.4614	15/169	2196,3688,23022,26167,54660,56123,56124,56126,56128,56131,56132,56133,56140,57453,120114,3556,84631,667,1047,2009,2015,4023,4855,7052,7058,8029,8604,8858,9651,50856,51806,84467,114780,28988,1488,2064,3371,3587,58504,5657,9448,9922,84612	FAT2,ITGB1,PALLD,PCDHB5,PCDHB18P,PCDHB13,PCDHB12,PCDHB10,PCDHB8,PCDHB4,PCDHB3,PCDHB2,PCDHA8,DSCAML1,FAT3,IL1RAP,SLITRK2,DST,CLGN,EML1,ADGRE1,LPL,NOTCH4,TGM2,THBS2,CUBN,SLC25A12,PROZ,PLCH2,CLEC4A,CALML5,FBN3,PKD1L2,DBNL,CTBP2,ERBB2,TNC,IL10RA,ARHGAP22,PRTN3,MAP4K4,IQSEC1,PARD6B
1_Member	GO Biological Processes	GO:0007156	homophilic cell adhesion via plasma membrane adhesion molecules	-6.79118	-2.4614	15/169	2196,3688,23022,26167,54660,56123,56124,56126,56128,56131,56132,56133,56140,57453,120114	FAT2,ITGB1,PALLD,PCDHB5,PCDHB18P,PCDHB13,PCDHB12,PCDHB10,PCDHB8,PCDHB4,PCDHB3,PCDHB2,PCDHA8,DSCAML1,FAT3
1_Member	GO Biological Processes	GO:0098742	cell-cell adhesion via plasma-membrane adhesion molecules	-5.39431	-1.36555	17/275	2196,3556,3688,23022,26167,54660,56123,56124,56126,56128,56131,56132,56133,56140,57453,84631,120114	FAT2,IL1RAP,ITGB1,PALLD,PCDHB5,PCDHB18P,PCDHB13,PCDHB12,PCDHB10,PCDHB8,PCDHB4,PCDHB3,PCDHB2,PCDHA8,DSCAML1,SLITRK2,FAT3
1_Member	GO Molecular Functions	GO:0005509	calcium ion binding	-4.56423	-1.0126	28/713	667,1047,2009,2015,2196,4023,4855,7052,7058,8029,8604,8858,9651,26167,50856,51806,54660,56123,56124,56126,56128,56131,56132,56133,56140,84467,114780,120114	DST,CLGN,EML1,ADGRE1,FAT2,LPL,NOTCH4,TGM2,THBS2,CUBN,SLC25A12,PROZ,PLCH2,PCDHB5,CLEC4A,CALML5,PCDHB18P,PCDHB13,PCDHB12,PCDHB10,PCDHB8,PCDHB4,PCDHB3,PCDHB2,PCDHA8,FBN3,PKD1L2,FAT3
1_Member	GO Biological Processes	GO:0016339	calcium-dependent cell-cell adhesion via plasma membrane cell adhesion molecules	-4.13834	-0.65365	6/43	26167,56123,56126,56131,56132,56133	PCDHB5,PCDHB13,PCDHB10,PCDHB4,PCDHB3,PCDHB2
1_Member	GO Biological Processes	GO:0007416	synapse assembly	-3.07014	0	10/179	3556,7058,26167,28988,56123,56126,56131,56132,56133,84631	IL1RAP,THBS2,PCDHB5,DBNL,PCDHB13,PCDHB10,PCDHB4,PCDHB3,PCDHB2,SLITRK2
1_Member	GO Biological Processes	GO:0050808	synapse organization	-2.27032	0	15/426	1488,2064,3371,3556,3587,7058,26167,28988,56123,56126,56131,56132,56133,58504,84631	CTBP2,ERBB2,TNC,IL1RAP,IL10RA,THBS2,PCDHB5,DBNL,PCDHB13,PCDHB10,PCDHB4,PCDHB3,PCDHB2,ARHGAP22,SLITRK2
1_Member	GO Biological Processes	GO:0034330	cell junction organization	-1.88796	0	20/696	667,1488,2064,3371,3556,3587,5657,7058,9448,9922,26167,28988,56123,56126,56131,56132,56133,58504,84612,84631	DST,CTBP2,ERBB2,TNC,IL1RAP,IL10RA,PRTN3,THBS2,MAP4K4,IQSEC1,PCDHB5,DBNL,PCDHB13,PCDHB10,PCDHB4,PCDHB3,PCDHB2,ARHGAP22,PARD6B,SLITRK2
1_Member	GO Biological Processes	GO:0034329	cell junction assembly	-1.61306	0	13/421	667,3556,7058,9448,26167,28988,56123,56126,56131,56132,56133,84612,84631	DST,IL1RAP,THBS2,MAP4K4,PCDHB5,DBNL,PCDHB13,PCDHB10,PCDHB4,PCDHB3,PCDHB2,PARD6B,SLITRK2
2_Summary	KEGG Pathway	ko04512	ECM-receptor interaction	-5.05646	-1.2038	9/82	3371,3688,3695,3910,3911,3914,6696,7058,10319,896,2064,1870,2998,10110,59345,735,5273,1488,1630,2353,3827,4292,4855,8030,29119,51806,3587,667,1306,3898,4703,8089,9045,10529,51263,79026,80086,84467,285848	TNC,ITGB1,ITGB7,LAMA4,LAMA5,LAMB3,SPP1,THBS2,LAMC3,CCND3,ERBB2,E2F2,GYS2,SGK2,GNB4,C9,SERPINB10,CTBP2,DCC,FOS,KNG1,MLH1,NOTCH4,CCDC6,CTNNA3,CALML5,IL10RA,DST,COL15A1,LAD1,NEB,YEATS4,RPL14,NEBL,MRPL30,AHNAK,TUBA4B,FBN3,PNPLA1
2_Member	KEGG Pathway	ko04512	ECM-receptor interaction	-5.05646	-1.2038	9/82	3371,3688,3695,3910,3911,3914,6696,7058,10319	TNC,ITGB1,ITGB7,LAMA4,LAMA5,LAMB3,SPP1,THBS2,LAMC3
2_Member	KEGG Pathway	hsa04512	ECM-receptor interaction	-4.88616	-1.1874	9/86	3371,3688,3695,3910,3911,3914,6696,7058,10319	TNC,ITGB1,ITGB7,LAMA4,LAMA5,LAMB3,SPP1,THBS2,LAMC3
2_Member	KEGG Pathway	ko04510	Focal adhesion	-3.28348	0	11/199	896,2064,3371,3688,3695,3910,3911,3914,6696,7058,10319	CCND3,ERBB2,TNC,ITGB1,ITGB7,LAMA4,LAMA5,LAMB3,SPP1,THBS2,LAMC3
2_Member	KEGG Pathway	hsa04510	Focal adhesion	-3.00674	0	11/215	896,2064,3371,3688,3695,3910,3911,3914,6696,7058,10319	CCND3,ERBB2,TNC,ITGB1,ITGB7,LAMA4,LAMA5,LAMB3,SPP1,THBS2,LAMC3
2_Member	KEGG Pathway	ko05222	Small cell lung cancer	-2.56177	0	6/84	1870,3688,3910,3911,3914,10319	E2F2,ITGB1,LAMA4,LAMA5,LAMB3,LAMC3
2_Member	KEGG Pathway	hsa04151	PI3K-Akt signaling pathway	-2.32132	0	14/380	896,2064,2998,3371,3688,3695,3910,3911,3914,6696,7058,10110,10319,59345	CCND3,ERBB2,GYS2,TNC,ITGB1,ITGB7,LAMA4,LAMA5,LAMB3,SPP1,THBS2,SGK2,LAMC3,GNB4
2_Member	KEGG Pathway	ko04151	PI3K-Akt signaling pathway	-2.30348	0	13/342	896,2998,3371,3688,3695,3910,3911,3914,6696,7058,10110,10319,59345	CCND3,GYS2,TNC,ITGB1,ITGB7,LAMA4,LAMA5,LAMB3,SPP1,THBS2,SGK2,LAMC3,GNB4
2_Member	KEGG Pathway	ko05146	Amoebiasis	-2.27548	0	6/96	735,3910,3911,3914,5273,10319	C9,LAMA4,LAMA5,LAMB3,SERPINB10,LAMC3
2_Member	KEGG Pathway	hsa05222	Small cell lung cancer	-2.21105	0	6/99	1870,3688,3910,3911,3914,10319	E2F2,ITGB1,LAMA4,LAMA5,LAMB3,LAMC3
2_Member	KEGG Pathway	hsa05200	Pathways in cancer	-2.08936	0	18/576	896,1488,1630,1870,2064,2353,3688,3827,3910,3911,3914,4292,4855,8030,10319,29119,51806,59345	CCND3,CTBP2,DCC,E2F2,ERBB2,FOS,ITGB1,KNG1,LAMA4,LAMA5,LAMB3,MLH1,NOTCH4,CCDC6,LAMC3,CTNNA3,CALML5,GNB4
2_Member	KEGG Pathway	hsa05146	Amoebiasis	-2.05107	0	6/107	735,3910,3911,3914,5273,10319	C9,LAMA4,LAMA5,LAMB3,SERPINB10,LAMC3
2_Member	KEGG Pathway	ko05145	Toxoplasmosis	-1.94118	0	6/113	3587,3688,3910,3911,3914,10319	IL10RA,ITGB1,LAMA4,LAMA5,LAMB3,LAMC3
2_Member	KEGG Pathway	hsa05145	Toxoplasmosis	-1.88914	0	6/116	3587,3688,3910,3911,3914,10319	IL10RA,ITGB1,LAMA4,LAMA5,LAMB3,LAMC3
2_Member	GO Molecular Functions	GO:0005198	structural molecule activity	-1.8213	0	20/707	667,1306,1488,3371,3898,3910,3911,3914,4703,7058,8030,8089,9045,10319,10529,51263,79026,80086,84467,285848	DST,COL15A1,CTBP2,TNC,LAD1,LAMA4,LAMA5,LAMB3,NEB,THBS2,CCDC6,YEATS4,RPL14,LAMC3,NEBL,MRPL30,AHNAK,TUBA4B,FBN3,PNPLA1
2_Member	GO Molecular Functions	GO:0005201	extracellular matrix structural constituent	-1.60243	0	7/172	1306,3371,3910,3911,3914,7058,84467	COL15A1,TNC,LAMA4,LAMA5,LAMB3,THBS2,FBN3
3_Summary	GO Biological Processes	GO:0003382	epithelial cell morphogenesis	-4.81822	-1.1874	6/33	1306,4855,23022,23094,168002,440193,546,5420,23086	COL15A1,NOTCH4,PALLD,SIPA1L3,DACT2,CCDC88C,ATRX,PODXL,EXPH5
3_Member	GO Biological Processes	GO:0003382	epithelial cell morphogenesis	-4.81822	-1.1874	6/33	1306,4855,23022,23094,168002,440193	COL15A1,NOTCH4,PALLD,SIPA1L3,DACT2,CCDC88C
3_Member	GO Biological Processes	GO:0002064	epithelial cell development	-1.88004	0	9/225	546,1306,4855,5420,23022,23086,23094,168002,440193	ATRX,COL15A1,NOTCH4,PODXL,PALLD,EXPH5,SIPA1L3,DACT2,CCDC88C
4_Summary	GO Biological Processes	GO:0015695	organic cation transport	-3.52033	-0.0936354	5/36	6583,6865,60482,115286,148641	SLC22A4,TACR2,SLC5A7,SLC25A26,SLC35F3
4_Member	GO Biological Processes	GO:0015695	organic cation transport	-3.52033	-0.0936354	5/36	6583,6865,60482,115286,148641	SLC22A4,TACR2,SLC5A7,SLC25A26,SLC35F3
4_Member	GO Molecular Functions	GO:0015101	organic cation transmembrane transporter activity	-1.92099	0	3/29	6583,60482,115286	SLC22A4,SLC5A7,SLC25A26
5_Summary	GO Molecular Functions	GO:0016702	oxidoreductase activity, acting on single donors with incorporation of molecular oxygen, incorporation of two atoms of oxygen	-3.28972	0	4/23	3081,55256,59344,169355,3720,80312,3034,4552,7054,8604,9945,51380,55278,84680	HGD,ADI1,ALOXE3,IDO2,JARID2,TET1,HAL,MTRR,TH,SLC25A12,GFPT2,CSAD,QRSL1,ACCS
5_Member	GO Molecular Functions	GO:0016702	oxidoreductase activity, acting on single donors with incorporation of molecular oxygen, incorporation of two atoms of oxygen	-3.28972	0	4/23	3081,55256,59344,169355	HGD,ADI1,ALOXE3,IDO2
5_Member	GO Molecular Functions	GO:0016701	oxidoreductase activity, acting on single donors with incorporation of molecular oxygen	-3.21623	0	4/24	3081,55256,59344,169355	HGD,ADI1,ALOXE3,IDO2
5_Member	GO Molecular Functions	GO:0051213	dioxygenase activity	-2.34257	0	6/93	3081,3720,55256,59344,80312,169355	HGD,JARID2,ADI1,ALOXE3,TET1,IDO2
5_Member	GO Biological Processes	GO:1901605	alpha-amino acid metabolic process	-2.25023	0	9/196	3034,3081,4552,7054,8604,9945,51380,55256,169355	HAL,HGD,MTRR,TH,SLC25A12,GFPT2,CSAD,ADI1,IDO2
5_Member	GO Biological Processes	GO:0006520	cellular amino acid metabolic process	-2.07546	0	11/285	3034,3081,4552,7054,8604,9945,51380,55256,55278,84680,169355	HAL,HGD,MTRR,TH,SLC25A12,GFPT2,CSAD,ADI1,QRSL1,ACCS,IDO2
5_Member	GO Biological Processes	GO:0000096	sulfur amino acid metabolic process	-1.73312	0	3/34	4552,51380,55256	MTRR,CSAD,ADI1
5_Member	GO Biological Processes	GO:0009063	cellular amino acid catabolic process	-1.43886	0	5/110	3034,3081,4552,51380,169355	HAL,HGD,MTRR,CSAD,IDO2
5_Member	GO Biological Processes	GO:0009066	aspartate family amino acid metabolic process	-1.32305	0	3/49	4552,8604,55256	MTRR,SLC25A12,ADI1
6_Summary	GO Molecular Functions	GO:0016788	hydrolase activity, acting on ester bonds	-2.87821	0	25/775	414,3669,4023,4534,5146,8622,8654,9651,9896,11145,11196,26027,27068,51196,57455,57552,84659,93210,119548,200576,201626,221223,285848,342618,374659,6696,23600,27163,27349,57704	ARSD,ISG20,LPL,MTM1,PDE6C,PDE8B,PDE5A,PLCH2,FIG4,PLAAT3,SEC23IP,ACOT11,PPA2,PLCE1,REXO1,NCEH1,RNASE7,PGAP3,PNLIPRP3,PIKFYVE,PDE12,CES5A,PNPLA1,SLFN14,HDDC3,SPP1,AMACR,NAAA,MCAT,GBA2
6_Member	GO Molecular Functions	GO:0016788	hydrolase activity, acting on ester bonds	-2.87821	0	25/775	414,3669,4023,4534,5146,8622,8654,9651,9896,11145,11196,26027,27068,51196,57455,57552,84659,93210,119548,200576,201626,221223,285848,342618,374659	ARSD,ISG20,LPL,MTM1,PDE6C,PDE8B,PDE5A,PLCH2,FIG4,PLAAT3,SEC23IP,ACOT11,PPA2,PLCE1,REXO1,NCEH1,RNASE7,PGAP3,PNLIPRP3,PIKFYVE,PDE12,CES5A,PNPLA1,SLFN14,HDDC3
6_Member	GO Molecular Functions	GO:0016298	lipase activity	-2.74151	0	8/134	4023,9651,11145,11196,51196,57552,119548,285848	LPL,PLCH2,PLAAT3,SEC23IP,PLCE1,NCEH1,PNLIPRP3,PNPLA1
6_Member	GO Biological Processes	GO:0016042	lipid catabolic process	-2.11182	0	12/321	4023,6696,9651,11145,23600,27163,27349,51196,57552,57704,119548,285848	LPL,SPP1,PLCH2,PLAAT3,AMACR,NAAA,MCAT,PLCE1,NCEH1,GBA2,PNLIPRP3,PNPLA1
6_Member	GO Molecular Functions	GO:0004806	triglyceride lipase activity	-2.00706	0	3/27	4023,119548,285848	LPL,PNLIPRP3,PNPLA1
6_Member	GO Molecular Functions	GO:0052689	carboxylic ester hydrolase activity	-1.92389	0	7/148	4023,11145,26027,57552,119548,221223,285848	LPL,PLAAT3,ACOT11,NCEH1,PNLIPRP3,CES5A,PNPLA1
6_Member	GO Molecular Functions	GO:0004620	phospholipase activity	-1.46804	0	5/108	4023,9651,11145,11196,51196	LPL,PLCH2,PLAAT3,SEC23IP,PLCE1
7_Summary	GO Biological Processes	GO:0044728	DNA methylation or demethylation	-2.85471	0	7/100	546,1543,2353,4552,9582,64855,80312,3720,6894,55183,56980,83852,114826	ATRX,CYP1A1,FOS,MTRR,APOBEC3B,NIBAN2,TET1,JARID2,TARBP1,RIF1,PRDM10,SETDB2,SMYD4
7_Member	GO Biological Processes	GO:0044728	DNA methylation or demethylation	-2.85471	0	7/100	546,1543,2353,4552,9582,64855,80312	ATRX,CYP1A1,FOS,MTRR,APOBEC3B,NIBAN2,TET1
7_Member	GO Biological Processes	GO:0006304	DNA modification	-2.40666	0	7/120	546,1543,2353,4552,9582,64855,80312	ATRX,CYP1A1,FOS,MTRR,APOBEC3B,NIBAN2,TET1
7_Member	GO Biological Processes	GO:0006305	DNA alkylation	-2.06434	0	5/76	546,1543,2353,4552,64855	ATRX,CYP1A1,FOS,MTRR,NIBAN2
7_Member	GO Biological Processes	GO:0006306	DNA methylation	-2.06434	0	5/76	546,1543,2353,4552,64855	ATRX,CYP1A1,FOS,MTRR,NIBAN2
7_Member	GO Biological Processes	GO:0032259	methylation	-1.70933	0	12/365	546,1543,2353,3720,4552,6894,55183,56980,64855,80312,83852,114826	ATRX,CYP1A1,FOS,JARID2,MTRR,TARBP1,RIF1,PRDM10,NIBAN2,TET1,SETDB2,SMYD4
7_Member	GO Biological Processes	GO:0043414	macromolecule methylation	-1.40146	0	10/317	546,1543,2353,3720,4552,6894,55183,64855,80312,83852	ATRX,CYP1A1,FOS,JARID2,MTRR,TARBP1,RIF1,NIBAN2,TET1,SETDB2
8_Summary	GO Molecular Functions	GO:0106018	phosphatidylinositol-3,5-bisphosphate phosphatase activity	-2.84291	0	3/14	4534,9896,200576,3705,9651,51196,1543,2222,4023,9488,10948,11145,23600,27349,59344,79690,79966,89792,91012,93210,285848,340895,51806,128866,6583,27163	MTM1,FIG4,PIKFYVE,ITPK1,PLCH2,PLCE1,CYP1A1,FDFT1,LPL,PIGB,STARD3,PLAAT3,AMACR,MCAT,ALOXE3,GAL3ST4,SCD5,GAL3ST3,CERS5,PGAP3,PNPLA1,MALRD1,CALML5,CHMP4B,SLC22A4,NAAA
8_Member	GO Molecular Functions	GO:0106018	phosphatidylinositol-3,5-bisphosphate phosphatase activity	-2.84291	0	3/14	4534,9896,200576	MTM1,FIG4,PIKFYVE
8_Member	KEGG Pathway	hsa00562	Inositol phosphate metabolism	-2.75389	0	6/77	3705,4534,9651,9896,51196,200576	ITPK1,MTM1,PLCH2,FIG4,PLCE1,PIKFYVE
8_Member	KEGG Pathway	ko00562	Inositol phosphate metabolism	-2.18726	0	5/71	3705,4534,9651,51196,200576	ITPK1,MTM1,PLCH2,PLCE1,PIKFYVE
8_Member	GO Molecular Functions	GO:0034593	phosphatidylinositol bisphosphate phosphatase activity	-2.00706	0	3/27	4534,9896,200576	MTM1,FIG4,PIKFYVE
8_Member	GO Biological Processes	GO:0008610	lipid biosynthetic process	-1.90031	0	20/694	1543,2222,4023,4534,9488,9896,10948,11145,23600,27349,51196,59344,79690,79966,89792,91012,93210,200576,285848,340895	CYP1A1,FDFT1,LPL,MTM1,PIGB,FIG4,STARD3,PLAAT3,AMACR,MCAT,PLCE1,ALOXE3,GAL3ST4,SCD5,GAL3ST3,CERS5,PGAP3,PIKFYVE,PNPLA1,MALRD1
8_Member	GO Molecular Functions	GO:0052866	phosphatidylinositol phosphate phosphatase activity	-1.73312	0	3/34	4534,9896,200576	MTM1,FIG4,PIKFYVE
8_Member	KEGG Pathway	ko04070	Phosphatidylinositol signaling system	-1.64298	0	5/97	3705,4534,51196,51806,200576	ITPK1,MTM1,PLCE1,CALML5,PIKFYVE
8_Member	GO Biological Processes	GO:2000785	regulation of autophagosome assembly	-1.57544	0	3/39	4534,128866,200576	MTM1,CHMP4B,PIKFYVE
8_Member	KEGG Pathway	hsa04070	Phosphatidylinositol signaling system	-1.54438	0	5/103	3705,4534,51196,51806,200576	ITPK1,MTM1,PLCE1,CALML5,PIKFYVE
8_Member	GO Biological Processes	GO:0046486	glycerolipid metabolic process	-1.50147	0	12/392	4023,4534,6583,9488,9651,9896,11145,27163,51196,93210,200576,285848	LPL,MTM1,SLC22A4,PIGB,PLCH2,FIG4,PLAAT3,NAAA,PLCE1,PGAP3,PIKFYVE,PNPLA1
8_Member	GO Biological Processes	GO:0044088	regulation of vacuole organization	-1.41567	0	3/45	4534,128866,200576	MTM1,CHMP4B,PIKFYVE
8_Member	GO Biological Processes	GO:0046488	phosphatidylinositol metabolic process	-1.30438	0	6/159	4534,9488,9651,9896,93210,200576	MTM1,PIGB,PLCH2,FIG4,PGAP3,PIKFYVE
9_Summary	GO Biological Processes	GO:0090308	regulation of DNA methylation-dependent heterochromatin assembly	-2.84291	0	3/14	23272,80312,83852,6862,134701	TASOR,TET1,SETDB2,TBXT,RIPPLY2
9_Member	GO Biological Processes	GO:0090308	regulation of DNA methylation-dependent heterochromatin assembly	-2.84291	0	3/14	23272,80312,83852	TASOR,TET1,SETDB2
9_Member	GO Biological Processes	GO:0031445	regulation of heterochromatin assembly	-2.51369	0	3/18	23272,80312,83852	TASOR,TET1,SETDB2
9_Member	GO Biological Processes	GO:0120261	regulation of heterochromatin organization	-2.51369	0	3/18	23272,80312,83852	TASOR,TET1,SETDB2
9_Member	GO Biological Processes	GO:0006346	DNA methylation-dependent heterochromatin assembly	-2.37913	0	3/20	23272,80312,83852	TASOR,TET1,SETDB2
9_Member	GO Biological Processes	GO:1902275	regulation of chromatin organization	-1.73312	0	3/34	23272,80312,83852	TASOR,TET1,SETDB2
9_Member	GO Biological Processes	GO:0000578	embryonic axis specification	-1.60497	0	3/38	6862,23272,134701	TBXT,TASOR,RIPPLY2
9_Member	GO Biological Processes	GO:0031507	heterochromatin assembly	-1.54681	0	3/40	23272,80312,83852	TASOR,TET1,SETDB2
9_Member	GO Biological Processes	GO:0070828	heterochromatin organization	-1.36814	0	3/47	23272,80312,83852	TASOR,TET1,SETDB2
9_Member	GO Biological Processes	GO:0045814	negative regulation of gene expression, epigenetic	-1.30136	0	3/50	23272,80312,83852	TASOR,TET1,SETDB2
10_Summary	GO Molecular Functions	GO:0005096	GTPase activator activity	-2.67751	0	17/464	1124,9922,11069,23094,23258,51196,57572,58504,64787,84079,85397,90627,221002,353149,400966,440193,653489,2064,3688,5657,7052,9448,6016,28988	CHN2,IQSEC1,RAPGEF4,SIPA1L3,DENND5A,PLCE1,DOCK6,ARHGAP22,EPS8L2,ANKRD27,RGS8,STARD13,RASGEF1A,TBC1D26,RGPD1,CCDC88C,RGPD3,ERBB2,ITGB1,PRTN3,TGM2,MAP4K4,RIT1,DBNL
10_Member	GO Molecular Functions	GO:0005096	GTPase activator activity	-2.67751	0	17/464	1124,9922,11069,23094,23258,51196,57572,58504,64787,84079,85397,90627,221002,353149,400966,440193,653489	CHN2,IQSEC1,RAPGEF4,SIPA1L3,DENND5A,PLCE1,DOCK6,ARHGAP22,EPS8L2,ANKRD27,RGS8,STARD13,RASGEF1A,TBC1D26,RGPD1,CCDC88C,RGPD3
10_Member	GO Molecular Functions	GO:0030695	GTPase regulator activity	-2.43689	0	17/490	1124,9922,11069,23094,23258,51196,57572,58504,64787,84079,85397,90627,221002,353149,400966,440193,653489	CHN2,IQSEC1,RAPGEF4,SIPA1L3,DENND5A,PLCE1,DOCK6,ARHGAP22,EPS8L2,ANKRD27,RGS8,STARD13,RASGEF1A,TBC1D26,RGPD1,CCDC88C,RGPD3
10_Member	GO Molecular Functions	GO:0060589	nucleoside-triphosphatase regulator activity	-2.43689	0	17/490	1124,9922,11069,23094,23258,51196,57572,58504,64787,84079,85397,90627,221002,353149,400966,440193,653489	CHN2,IQSEC1,RAPGEF4,SIPA1L3,DENND5A,PLCE1,DOCK6,ARHGAP22,EPS8L2,ANKRD27,RGS8,STARD13,RASGEF1A,TBC1D26,RGPD1,CCDC88C,RGPD3
10_Member	GO Biological Processes	GO:0043547	positive regulation of GTPase activity	-2.4148	0	11/256	1124,2064,3688,5657,7052,9448,9922,23094,58504,85397,353149	CHN2,ERBB2,ITGB1,PRTN3,TGM2,MAP4K4,IQSEC1,SIPA1L3,ARHGAP22,RGS8,TBC1D26
10_Member	GO Biological Processes	GO:0007264	small GTPase mediated signal transduction	-1.98211	0	16/503	1124,3688,6016,7052,9448,9922,11069,23094,28988,51196,57572,58504,64787,90627,221002,440193	CHN2,ITGB1,RIT1,TGM2,MAP4K4,IQSEC1,RAPGEF4,SIPA1L3,DBNL,PLCE1,DOCK6,ARHGAP22,EPS8L2,STARD13,RASGEF1A,CCDC88C
10_Member	GO Molecular Functions	GO:0005085	guanyl-nucleotide exchange factor activity	-1.89159	0	9/224	9922,11069,23258,51196,57572,64787,84079,221002,440193	IQSEC1,RAPGEF4,DENND5A,PLCE1,DOCK6,EPS8L2,ANKRD27,RASGEF1A,CCDC88C
10_Member	GO Biological Processes	GO:0051056	regulation of small GTPase mediated signal transduction	-1.89097	0	11/303	1124,3688,7052,9448,9922,23094,51196,58504,64787,90627,221002	CHN2,ITGB1,TGM2,MAP4K4,IQSEC1,SIPA1L3,PLCE1,ARHGAP22,EPS8L2,STARD13,RASGEF1A
10_Member	GO Biological Processes	GO:0043087	regulation of GTPase activity	-1.49271	0	11/349	1124,2064,3688,5657,7052,9448,9922,23094,58504,85397,353149	CHN2,ERBB2,ITGB1,PRTN3,TGM2,MAP4K4,IQSEC1,SIPA1L3,ARHGAP22,RGS8,TBC1D26
10_Member	GO Biological Processes	GO:0046578	regulation of Ras protein signal transduction	-1.40212	0	7/190	3688,9448,9922,51196,64787,90627,221002	ITGB1,MAP4K4,IQSEC1,PLCE1,EPS8L2,STARD13,RASGEF1A
11_Summary	GO Molecular Functions	GO:0030553	cGMP binding	-2.66652	0	3/16	5146,8654,54714,11069,8622,9651,51196,57089	PDE6C,PDE5A,CNGB3,RAPGEF4,PDE8B,PLCH2,PLCE1,ENTPD7
11_Member	GO Molecular Functions	GO:0030553	cGMP binding	-2.66652	0	3/16	5146,8654,54714	PDE6C,PDE5A,CNGB3
11_Member	GO Molecular Functions	GO:0030551	cyclic nucleotide binding	-2.45375	0	4/38	5146,8654,11069,54714	PDE6C,PDE5A,RAPGEF4,CNGB3
11_Member	GO Molecular Functions	GO:0004114	3',5'-cyclic-nucleotide phosphodiesterase activity	-2.20377	0	3/23	5146,8622,8654	PDE6C,PDE8B,PDE5A
11_Member	GO Molecular Functions	GO:0004112	cyclic-nucleotide phosphodiesterase activity	-2.10087	0	3/25	5146,8622,8654	PDE6C,PDE8B,PDE5A
11_Member	GO Molecular Functions	GO:0008081	phosphoric diester hydrolase activity	-1.75017	0	5/91	5146,8622,8654,9651,51196	PDE6C,PDE8B,PDE5A,PLCH2,PLCE1
11_Member	GO Biological Processes	GO:0009261	ribonucleotide catabolic process	-1.3453	0	3/48	8622,8654,57089	PDE8B,PDE5A,ENTPD7
12_Summary	GO Biological Processes	GO:0006643	membrane lipid metabolic process	-2.64637	0	10/204	7054,9488,27163,57704,59344,79690,89792,91012,93210,285848	TH,PIGB,NAAA,GBA2,ALOXE3,GAL3ST4,GAL3ST3,CERS5,PGAP3,PNPLA1
12_Member	GO Biological Processes	GO:0006643	membrane lipid metabolic process	-2.64637	0	10/204	7054,9488,27163,57704,59344,79690,89792,91012,93210,285848	TH,PIGB,NAAA,GBA2,ALOXE3,GAL3ST4,GAL3ST3,CERS5,PGAP3,PNPLA1
12_Member	GO Biological Processes	GO:0046467	membrane lipid biosynthetic process	-2.01615	0	7/142	9488,59344,79690,89792,91012,93210,285848	PIGB,ALOXE3,GAL3ST4,GAL3ST3,CERS5,PGAP3,PNPLA1
12_Member	GO Biological Processes	GO:0006664	glycolipid metabolic process	-1.59268	0	5/100	9488,57704,79690,89792,93210	PIGB,GBA2,GAL3ST4,GAL3ST3,PGAP3
12_Member	GO Biological Processes	GO:0009247	glycolipid biosynthetic process	-1.57872	0	4/68	9488,79690,89792,93210	PIGB,GAL3ST4,GAL3ST3,PGAP3
12_Member	GO Biological Processes	GO:1903509	liposaccharide metabolic process	-1.57636	0	5/101	9488,57704,79690,89792,93210	PIGB,GBA2,GAL3ST4,GAL3ST3,PGAP3
12_Member	GO Biological Processes	GO:0006665	sphingolipid metabolic process	-1.33736	0	6/156	7054,27163,57704,59344,91012,285848	TH,NAAA,GBA2,ALOXE3,CERS5,PNPLA1
13_Summary	GO Molecular Functions	GO:0004175	endopeptidase activity	-2.53008	0	16/439	49,834,838,1512,5657,8038,8756,8858,27299,53616,64699,80332,170690,345062,392197,392360,7052,54532,54858,124975,57552	ACR,CASP1,CASP5,CTSH,PRTN3,ADAM12,ADAM7,PROZ,ADAMDEC1,ADAM22,TMPRSS3,ADAM33,ADAMTS16,PRSS48,USP17L7,CTSL3P,TGM2,USP53,PGPEP1,GGT6,NCEH1
13_Member	GO Molecular Functions	GO:0004175	endopeptidase activity	-2.53008	0	16/439	49,834,838,1512,5657,8038,8756,8858,27299,53616,64699,80332,170690,345062,392197,392360	ACR,CASP1,CASP5,CTSH,PRTN3,ADAM12,ADAM7,PROZ,ADAMDEC1,ADAM22,TMPRSS3,ADAM33,ADAMTS16,PRSS48,USP17L7,CTSL3P
13_Member	GO Molecular Functions	GO:0008233	peptidase activity	-2.31397	0	20/633	49,834,838,1512,5657,7052,8038,8756,8858,27299,53616,54532,54858,64699,80332,124975,170690,345062,392197,392360	ACR,CASP1,CASP5,CTSH,PRTN3,TGM2,ADAM12,ADAM7,PROZ,ADAMDEC1,ADAM22,USP53,PGPEP1,TMPRSS3,ADAM33,GGT6,ADAMTS16,PRSS48,USP17L7,CTSL3P
13_Member	GO Molecular Functions	GO:0004222	metalloendopeptidase activity	-1.92363	0	6/114	8038,8756,27299,53616,80332,170690	ADAM12,ADAM7,ADAMDEC1,ADAM22,ADAM33,ADAMTS16
13_Member	GO Molecular Functions	GO:0017171	serine hydrolase activity	-1.32227	0	7/198	49,1512,5657,8858,57552,64699,345062	ACR,CTSH,PRTN3,PROZ,NCEH1,TMPRSS3,PRSS48
14_Summary	KEGG Pathway	ko00511	Other glycan degradation	-2.51369	0	3/18	4126,23324,57704,3556,81793,89944	MANBA,MAN2B2,GBA2,IL1RAP,TLR10,GLB1L2
14_Member	KEGG Pathway	ko00511	Other glycan degradation	-2.51369	0	3/18	4126,23324,57704	MANBA,MAN2B2,GBA2
14_Member	KEGG Pathway	hsa00511	Other glycan degradation	-2.37913	0	3/20	4126,23324,57704	MANBA,MAN2B2,GBA2
14_Member	GO Molecular Functions	GO:0016798	hydrolase activity, acting on glycosyl bonds	-1.43016	0	6/148	3556,4126,23324,57704,81793,89944	IL1RAP,MANBA,MAN2B2,GBA2,TLR10,GLB1L2
15_Summary	GO Molecular Functions	GO:0016755	aminoacyltransferase activity	-2.51369	0	3/18	7052,9333,124975,10,1629,11145,27349,51601,91012,285848	TGM2,TGM5,GGT6,NAT2,DBT,PLAAT3,MCAT,LIPT1,CERS5,PNPLA1
15_Member	GO Molecular Functions	GO:0016755	aminoacyltransferase activity	-2.51369	0	3/18	7052,9333,124975	TGM2,TGM5,GGT6
15_Member	GO Molecular Functions	GO:0016746	acyltransferase activity	-2.01105	0	10/252	10,1629,7052,9333,11145,27349,51601,91012,124975,285848	NAT2,DBT,TGM2,TGM5,PLAAT3,MCAT,LIPT1,CERS5,GGT6,PNPLA1
15_Member	GO Molecular Functions	GO:0016747	acyltransferase activity, transferring groups other than amino-acyl groups	-1.46978	0	8/224	10,1629,7052,11145,27349,51601,91012,285848	NAT2,DBT,TGM2,PLAAT3,MCAT,LIPT1,CERS5,PNPLA1
16_Summary	GO Biological Processes	GO:0051567	histone H3-K9 methylation	-2.49641	0	4/37	546,3720,55183,83852,80312	ATRX,JARID2,RIF1,SETDB2,TET1
16_Member	GO Biological Processes	GO:0051567	histone H3-K9 methylation	-2.49641	0	4/37	546,3720,55183,83852	ATRX,JARID2,RIF1,SETDB2
16_Member	GO Biological Processes	GO:0051570	regulation of histone H3-K9 methylation	-2.15108	0	3/24	546,3720,55183	ATRX,JARID2,RIF1
16_Member	GO Biological Processes	GO:0061647	histone H3-K9 modification	-1.99717	0	4/51	546,3720,55183,83852	ATRX,JARID2,RIF1,SETDB2
16_Member	GO Biological Processes	GO:0031060	regulation of histone methylation	-1.5383	0	4/70	546,3720,55183,80312	ATRX,JARID2,RIF1,TET1
16_Member	GO Biological Processes	GO:0031062	positive regulation of histone methylation	-1.51904	0	3/41	3720,55183,80312	JARID2,RIF1,TET1
17_Summary	GO Biological Processes	GO:0007588	excretion	-2.43843	0	5/62	525,1187,6865,9429,81693,8029,148641,6506,115286,5030	ATP6V1B1,CLCNKA,TACR2,ABCG2,AMN,CUBN,SLC35F3,SLC1A2,SLC25A26,P2RY4
17_Member	GO Biological Processes	GO:0007588	excretion	-2.43843	0	5/62	525,1187,6865,9429,81693	ATP6V1B1,CLCNKA,TACR2,ABCG2,AMN
17_Member	GO Biological Processes	GO:0051180	vitamin transport	-2.15423	0	4/46	8029,9429,81693,148641	CUBN,ABCG2,AMN,SLC35F3
17_Member	GO Biological Processes	GO:0072348	sulfur compound transport	-1.91168	0	4/54	6506,9429,115286,148641	SLC1A2,ABCG2,SLC25A26,SLC35F3
17_Member	GO Biological Processes	GO:0070633	transepithelial transport	-1.84158	0	3/31	5030,6506,9429	P2RY4,SLC1A2,ABCG2
18_Summary	GO Molecular Functions	GO:0005506	iron ion binding	-2.42099	0	8/151	316,1543,1580,7054,55256,59344,79966,80312,2353,3720,9645,1488,3081,4016,4552,4718,11062,51084,64359,169355	AOX1,CYP1A1,CYP4B1,TH,ADI1,ALOXE3,SCD5,TET1,FOS,JARID2,MICAL2,CTBP2,HGD,LOXL1,MTRR,NDUFC2,DUS4L,CRYL1,NXN,IDO2
18_Member	GO Molecular Functions	GO:0005506	iron ion binding	-2.42099	0	8/151	316,1543,1580,7054,55256,59344,79966,80312	AOX1,CYP1A1,CYP4B1,TH,ADI1,ALOXE3,SCD5,TET1
18_Member	GO Biological Processes	GO:0035902	response to immobilization stress	-2.10087	0	3/25	1543,2353,7054	CYP1A1,FOS,TH
18_Member	GO Molecular Functions	GO:0016705	oxidoreductase activity, acting on paired donors, with incorporation or reduction of molecular oxygen	-1.60243	0	7/172	1543,1580,3720,7054,9645,79966,80312	CYP1A1,CYP4B1,JARID2,TH,MICAL2,SCD5,TET1
18_Member	GO Molecular Functions	GO:0019825	oxygen binding	-1.57544	0	3/39	1543,1580,7054	CYP1A1,CYP4B1,TH
18_Member	GO Molecular Functions	GO:0016491	oxidoreductase activity	-1.37181	0	19/743	316,1488,1543,1580,3081,3720,4016,4552,4718,7054,9645,11062,51084,55256,59344,64359,79966,80312,169355	AOX1,CTBP2,CYP1A1,CYP4B1,HGD,JARID2,LOXL1,MTRR,NDUFC2,TH,MICAL2,DUS4L,CRYL1,ADI1,ALOXE3,NXN,SCD5,TET1,IDO2
19_Summary	GO Biological Processes	GO:0007339	binding of sperm to zona pellucida	-2.37227	0	4/40	49,1047,5047,148229	ACR,CLGN,PAEP,ATP8B3
19_Member	GO Biological Processes	GO:0007339	binding of sperm to zona pellucida	-2.37227	0	4/40	49,1047,5047,148229	ACR,CLGN,PAEP,ATP8B3
19_Member	GO Biological Processes	GO:0035036	sperm-egg recognition	-2.08903	0	4/48	49,1047,5047,148229	ACR,CLGN,PAEP,ATP8B3
19_Member	GO Biological Processes	GO:0009988	cell-cell recognition	-1.55832	0	4/69	49,1047,5047,148229	ACR,CLGN,PAEP,ATP8B3
20_Summary	GO Biological Processes	GO:0051602	response to electrical stimulus	-2.29548	0	4/42	4656,6865,7054,9590	MYOG,TACR2,TH,AKAP12
20_Member	GO Biological Processes	GO:0051602	response to electrical stimulus	-2.29548	0	4/42	4656,6865,7054,9590	MYOG,TACR2,TH,AKAP12
